# Supplementary material for: Mining Google Trends data for nowcasting and forecasting colorectal cancer (CRC) prevalence
Source: PeerJ Comput Sci. 2023 Oct 4;9:e1518. doi: 10.7717/peerj-cs.1518 (PMC10588692; doi:10.7717/peerj-cs.1518)
Supplement: Supplemental Information 1 — Source of data: OWID [file peerj-cs-09-1518-s001.csv]

Entity	Code	Year	Prevalence - Liver cancer - Sex: Both - Age: All Ages (Number)	Prevalence - Breast cancer - Sex: Both - Age: All Ages (Number)	Prevalence - Larynx cancer - Sex: Both - Age: All Ages (Number)	Prevalence - Kidney cancer - Sex: Both - Age: All Ages (Number)	Prevalence - Thyroid cancer - Sex: Both - Age: All Ages (Number)	Prevalence - Ovarian cancer - Sex: Both - Age: All Ages (Number)	Prevalence - Stomach cancer - Sex: Both - Age: All Ages (Number)	Prevalence - Uterine cancer - Sex: Both - Age: All Ages (Number)	Prevalence - Bladder cancer - Sex: Both - Age: All Ages (Number)	Prevalence - Cervical cancer - Sex: Both - Age: All Ages (Number)	Prevalence - Prostate cancer - Sex: Both - Age: All Ages (Number)	Prevalence - Testicular cancer - Sex: Both - Age: All Ages (Number)	Prevalence - Pancreatic cancer - Sex: Both - Age: All Ages (Number)	Prevalence - Esophageal cancer - Sex: Both - Age: All Ages (Number)	Prevalence - Nasopharynx cancer - Sex: Both - Age: All Ages (Number)	Prevalence - Colon and rectum cancer - Sex: Both - Age: All Ages (Number)	Prevalence - Non-melanoma skin cancer - Sex: Both - Age: All Ages (Number)	Prevalence - Lip and oral cavity cancer - Sex: Both - Age: All Ages (Number)	Prevalence - Brain and nervous system cancer - Sex: Both - Age: All Ages (Number)	Prevalence - Tracheal, bronchus, and lung cancer - Sex: Both - Age: All Ages (Number)	Prevalence - Gallbladder and biliary tract cancer - Sex: Both - Age: All Ages (Number)
Afghanistan	AFG	1990	900	4836	1078	402	681	330	2707	322	716	1667	1313	6	103	725	192	1556	0	274	1606.17076995	932	191
Afghanistan	AFG	1991	926	4897	1106	418	715	342	2763	327	725	1728	1331	7	102	735	198	1569	0	278	1601.97270202	932	193
Afghanistan	AFG	1992	966	5043	1149	460	782	364	2866	339	741	1854	1356	8	103	753	209	1602	0	289	1715.72036446	943	198
Afghanistan	AFG	1993	995	5149	1185	499	843	382	2978	350	752	1973	1376	10	104	776	218	1621	0	298	1918.09058419	951	202
Afghanistan	AFG	1994	1011	5209	1208	513	876	392	3073	357	757	2052	1388	10	105	796	222	1624	0	301	2123.9948036	951	206
Afghanistan	AFG	1995	1024	5279	1224	517	899	399	3148	357	761	2119	1395	10	104	808	225	1622	0	303	2308.79457247	949	209
Afghanistan	AFG	1996	1042	5379	1247	525	924	410	3236	360	768	2192	1402	10	104	824	228	1625	0	305	2381.53611558	949	211
Afghanistan	AFG	1997	1060	5486	1272	540	956	420	3318	364	774	2276	1407	11	104	839	231	1627	0	308	2461.01898941	949	214
Afghanistan	AFG	1998	1071	5572	1289	537	977	426	3375	367	777	2337	1410	11	105	850	231	1623	0	308	2504.51085431	943	216
Afghanistan	AFG	1999	1078	5642	1297	531	1003	434	3446	372	778	2406	1405	11	105	865	232	1617	0	309	2518.65621122	941	219
Afghanistan	AFG	2000	1081	5733	1303	528	1045	447	3535	377	779	2497	1404	11	106	873	231	1618	0	309	2514.3626395	943	222
Afghanistan	AFG	2001	1097	5906	1323	540	1120	469	3674	392	793	2632	1420	12	109	886	233	1649	0	314	2508.44778467	957	227
Afghanistan	AFG	2002	1120	6145	1347	564	1185	486	3714	409	816	2714	1447	13	110	882	231	1702	0	318	2540.59121462	964	229
Afghanistan	AFG	2003	1139	6397	1370	673	1292	521	3788	435	843	2858	1482	17	114	887	236	1763	0	330	2980.98790575	983	232
Afghanistan	AFG	2004	1157	6667	1391	740	1395	558	3865	462	871	3010	1516	20	118	895	241	1826	0	342	3167.93414382	1002	236
Afghanistan	AFG	2005	1173	6930	1409	777	1478	587	3897	486	896	3114	1547	22	121	895	243	1885	0	350	3213.9823365	1013	237
Afghanistan	AFG	2006	1185	7213	1424	805	1543	613	3922	510	922	3194	1580	23	126	900	245	1948	0	358	3167.25569182	1027	240
Afghanistan	AFG	2007	1198	7556	1444	837	1621	642	3946	536	954	3261	1616	25	131	906	247	2025	0	368	3129.62812403	1043	242
Afghanistan	AFG	2008	1211	7941	1467	853	1710	678	3987	568	989	3352	1653	28	137	918	252	2111	0	380	3010.78234224	1065	246
Afghanistan	AFG	2009	1225	8337	1490	884	1804	715	4011	600	1025	3424	1690	31	144	928	255	2202	0	393	2905.436646	1087	249
Afghanistan	AFG	2010	1247	8773	1519	955	1924	763	4044	641	1064	3531	1729	36	152	942	262	2300	0	408	2981.00883914	1112	253
Afghanistan	AFG	2011	1278	9250	1561	1018	2053	813	4102	686	1113	3643	1793	42	163	964	269	2416	0	425	2997.73524683	1145	258
Afghanistan	AFG	2012	1314	9751	1608	1076	2181	868	4178	736	1168	3751	1867	48	171	985	278	2546	0	444	2988.60383424	1187	265
Afghanistan	AFG	2013	1350	10254	1657	1184	2311	926	4246	788	1226	3851	1946	56	180	1008	286	2683	0	464	3158.48648902	1225	271
Afghanistan	AFG	2014	1384	10738	1708	1254	2420	980	4319	839	1288	3922	2028	62	190	1034	294	2820	0	482	3229.85868695	1269	278
Afghanistan	AFG	2015	1421	11254	1768	1308	2536	1036	4402	895	1354	3997	2114	67	201	1063	302	2962	0	502	3244.93886157	1317	285
Afghanistan	AFG	2016	1467	11953	1849	1386	2688	1108	4530	966	1442	4123	2235	76	213	1102	314	3134	0	527	3342.58017664	1373	295
Afghanistan	AFG	2017	1518	12711	1938	1463	2883	1189	4700	1050	1541	4305	2370	86	228	1150	330	3320	0	559	3448.38337128	1444	307
Afghanistan	AFG	2018	1570	13384	2025	1524	3073	1265	4843	1137	1641	4477	2508	95	243	1194	344	3502	0	591		1512	318
Afghanistan	AFG	2019	1621	14052	2109	1621	3253	1333	4976	1216	1742	4645	2649	107	256	1233	358	3685	0	620		1576	329
African Region (WHO)		1990	11343	190845	17348	12156	19315	14844	28561	13037	18614	182348	81264	1480	3952	23299	8800	47511	631	15338		22007	2994
African Region (WHO)		1991	11913	196499	17806	12622	19972	15558	29006	13434	19202	187105	84693	1571	4140	24060	9095	48826	783	15886		22683	3055
African Region (WHO)		1992	12463	202426	18237	13145	20888	16347	29551	13998	19779	194217	88177	1662	4372	24928	9323	50203	967	16474		23398	3131
African Region (WHO)		1993	12983	208122	18616	13536	21366	16887	29766	14114	20297	194557	91607	1732	4544	25359	9500	51455	1178	16767		23728	3175
African Region (WHO)		1994	13491	214831	19057	13906	21999	17593	30216	14516	20850	199574	95119	1803	4761	26173	9700	52924	1359	17220		24437	3235
African Region (WHO)		1995	13953	221573	19503	14247	22530	18188	30810	14643	21396	201193	98576	1858	4949	27193	10008	54385	1500	17855		25210	3283
African Region (WHO)		1996	14413	229419	19965	14651	23193	18892	31274	15119	21913	203748	102101	1905	5195	28456	10326	56011	1662	18448		26047	3358
African Region (WHO)		1997	14881	238176	20427	15308	24216	19876	32005	15889	22401	211295	105787	1974	5524	29876	10639	57814	1789	19275		27275	3445
African Region (WHO)		1998	15321	246956	20801	15874	25191	20791	32431	16344	22830	217221	109423	2017	5762	30942	10901	59436	1918	19815		27881	3511
African Region (WHO)		1999	15719	255984	21121	16427	26117	21672	32534	16722	23261	222458	113133	2071	5944	31080	11155	61054	2023	20081		28060	3566
African Region (WHO)		2000	16053	265252	21511	17056	26779	22580	32842	17327	23770	230149	117350	2166	6177	31723	11478	62861	2096	20587		28556	3628
African Region (WHO)		2001	16307	275110	21884	17622	27548	23516	32997	17844	24364	234897	122096	2261	6388	31663	11750	64878	2166	20953		28920	3688
African Region (WHO)		2002	16485	286480	22277	18494	28831	24608	33392	18560	25110	242743	128266	2388	6646	31998	12041	67351	2218	21528		29449	3767
African Region (WHO)		2003	16620	298818	22691	19377	30256	25790	33963	19453	25935	252463	134993	2526	6931	32586	12324	70072	2269	22268		30133	3865
African Region (WHO)		2004	16766	311699	23123	20382	31995	27014	34469	20408	26826	260827	142143	2749	7191	32914	12692	72944	2330	22965		30764	3967
African Region (WHO)		2005	16973	324703	23601	21416	33595	28158	34846	21271	27705	267452	149136	3033	7455	33194	13078	75805	2399	23598		31249	4063
African Region (WHO)		2006	17245	338992	24162	22584	35082	29403	35384	22231	28619	273679	156713	3334	7763	33678	13511	78965	2495	24302		32017	4165
African Region (WHO)		2007	17529	355155	24722	23580	36489	30703	35781	23144	29604	277862	165065	3639	8064	33932	13890	82412	2606	24944		32689	4266
African Region (WHO)		2008	17836	373053	25324	24245	38007	32034	36359	24212	30710	284379	174245	3812	8389	34445	14262	86229	2738	25763		33657	4386
African Region (WHO)		2009	18180	392207	25965	25117	39730	33693	37082	25435	31915	292600	183387	4017	8758	35136	14704	90269	2860	26705		34804	4527
African Region (WHO)		2010	18569	411779	26648	26282	41736	35537	37823	26863	33168	301916	192040	4329	9167	36015	15193	94380	2963	27812		35947	4678
African Region (WHO)		2011	19012	432931	27363	27719	43747	37812	38598	28541	34473	312055	200919	4794	9640	36694	15884	98846	3063	28943		37249	4824
African Region (WHO)		2012	19494	456638	28101	29306	45799	40176	39440	30244	35914	324356	210596	5233	10084	37501	16540	103774	3136	30127		38583	4983
African Region (WHO)		2013	20006	482061	28856	30623	48050	42650	40227	31899	37461	337294	220476	5507	10545	38449	17259	109026	3202	31298		39849	5139
African Region (WHO)		2014	20536	508423	29658	31764	50356	45246	41034	33689	39140	349218	230391	5712	11089	39542	18018	114480	3244	32455		41253	5297
African Region (WHO)		2015	21077	534563	30508	32952	52714	47665	41793	35310	40941	357052	241053	5928	11644	40516	18726	120006	3255	33645		42690	5451
African Region (WHO)		2016	21593	563242	31438	34329	55632	50575	42681	37351	43110	368370	252838	6220	12263	41588	19483	126017	2700	35060		43924	5620
African Region (WHO)		2017	22103	593402	32432	35714	59110	53778	43749	39650	45565	381610	265738	6652	12947	42939	20325	132412	2253	36706		45380	5805
African Region (WHO)		2018	22646	624333	33413	37198	63216	57146	44766	41770	48133	398976	279959	7267	13607	44157	21414	138914	2334	38477		46758	6005
African Region (WHO)		2019	23192	657577	34407	38532	66860	60076	45776	43995	50922	414235	295813	7781	14278	45501	22388	145811	2563	40197		48262	6206
Albania	ALB	1990	236	2475	415	182	323	187	447	529	169	586	1075	235	60	62	36	892	67	207	444.48565651	680	31
Albania	ALB	1991	243	2515	412	194	351	189	471	566	175	616	1141	250	62	63	37	904	68	211	484.455284649	700	32
Albania	ALB	1992	250	2561	407	198	364	188	462	578	181	607	1209	271	62	60	36	912	70	207	485.970817577	685	31
Albania	ALB	1993	257	2623	404	203	374	187	447	585	187	585	1284	294	61	57	35	923	72	198	482.675114045	674	31
Albania	ALB	1994	265	2702	401	206	375	184	424	583	194	569	1361	319	60	53	32	934	74	181	480.733239348	654	29
Albania	ALB	1995	273	2815	409	215	411	186	455	656	202	613	1451	336	64	53	32	959	77	177	489.666931818	695	30
Albania	ALB	1996	282	2950	421	222	429	190	486	704	210	636	1549	320	68	54	31	987	80	176	510.609100822	740	30
Albania	ALB	1997	293	3135	440	230	450	197	508	751	221	655	1656	315	72	54	31	1027	84	176	518.869394693	771	30
Albania	ALB	1998	305	3343	458	247	483	210	529	787	233	658	1762	328	77	54	33	1072	87	178	552.401822398	797	30
Albania	ALB	1999	312	3522	469	263	508	226	539	868	241	695	1866	338	84	55	32	1102	91	179	599.009534076	810	30
Albania	ALB	2000	317	3696	478	284	508	240	538	875	250	698	1972	324	89	56	32	1134	95	178	594.391279895	818	30
Albania	ALB	2001	315	3929	488	307	490	252	519	866	263	676	2092	355	93	56	32	1190	98	182	629.246408466	801	29
Albania	ALB	2002	302	4220	504	346	521	274	545	957	281	716	2238	402	103	59	33	1278	103	198	674.370880357	834	31
Albania	ALB	2003	282	4529	521	388	562	294	585	1046	300	742	2388	428	114	64	35	1378	106	217	727.155185773	878	34
Albania	ALB	2004	262	4816	534	422	580	302	601	1103	317	753	2535	465	123	67	37	1471	110	228	770.159008061	894	35
Albania	ALB	2005	248	5073	543	463	583	315	597	1202	331	799	2671	533	128	67	40	1550	112	232	814.260189186	887	36
Albania	ALB	2006	239	5297	547	479	565	327	573	1237	343	796	2813	585	130	65	42	1619	117	231	860.844442234	868	37
Albania	ALB	2007	230	5531	548	504	553	334	559	1255	354	771	2972	612	134	62	43	1694	122	232	878.982692409	862	39
Albania	ALB	2008	222	5779	555	539	568	348	578	1355	366	791	3149	689	142	64	44	1781	129	238	936.059575764	901	42
Albania	ALB	2009	217	6001	560	546	592	358	578	1403	378	780	3325	785	148	63	47	1865	135	237	973.540536379	920	45
Albania	ALB	2010	218	6202	569	538	599	359	579	1440	392	761	3500	796	152	64	47	1953	141	242	988.150137129	937	50
Albania	ALB	2011	225	6377	588	568	618	365	603	1481	409	764	3694	823	160	67	48	2055	146	254	1005.28681257	989	50
Albania	ALB	2012	234	6539	612	588	633	369	617	1523	429	765	3903	843	166	68	49	2171	154	263	1022.91626408	1026	51
Albania	ALB	2013	245	6689	639	610	650	374	634	1570	451	767	4126	868	173	70	50	2295	160	273	1041.80324194	1069	52
Albania	ALB	2014	256	6842	668	641	673	379	662	1623	473	769	4360	924	182	73	51	2424	171	286	1059.16451851	1128	53
Albania	ALB	2015	265	7015	693	679	702	384	691	1693	495	777	4584	1002	191	77	54	2546	178	300	1078.03398326	1187	55
Albania	ALB	2016	273	7263	715	705	722	389	707	1748	517	780	4796	1040	199	79	55	2667	186	309	1101.01485494	1227	56
Albania	ALB	2017	281	7481	735	726	737	394	719	1793	537	779	5000	1064	205	80	56	2781	192	316	1112.02647472	1263	57
Albania	ALB	2018	289	7606	750	746	751	397	731	1835	554	778	5194	1081	212	82	57	2883	197	323		1297	58
Albania	ALB	2019	296	7725	764	766	764	401	742	1873	570	775	5384	1101	219	83	58	2982	203	330		1331	59
Algeria	DZA	1990	229	15452	1701	1097	3076	790	1242	676	1743	5339	4109	428	185	213	2393	3308	0	666	1233.41256809	1407	551
Algeria	DZA	1991	242	16158	1742	1145	3244	844	1269	717	1859	5480	4365	463	198	223	2510	3470	0	695	1266.72934026	1480	573
Algeria	DZA	1992	255	16862	1773	1182	3431	892	1278	734	1962	5573	4606	496	210	227	2557	3639	0	717	1305.13368303	1503	594
Algeria	DZA	1993	268	17596	1803	1219	3619	945	1287	748	2055	5675	4844	525	222	231	2611	3809	0	738	1346.90254518	1529	613
Algeria	DZA	1994	282	18361	1832	1261	3844	1007	1299	773	2140	5810	5075	564	235	235	2696	3984	0	761	1418.81190761	1554	634
Algeria	DZA	1995	295	19151	1861	1314	4100	1077	1308	796	2220	5984	5317	609	248	239	2820	4161	0	788	1462.55036192	1589	646
Algeria	DZA	1996	310	19935	1874	1376	4439	1147	1312	833	2270	6076	5551	660	263	242	2979	4351	0	809	1495.06865051	1584	674
Algeria	DZA	1997	326	20714	1870	1443	4718	1210	1310	856	2306	6115	5778	711	277	244	3097	4548	0	825	1568.30132609	1577	697
Algeria	DZA	1998	343	21511	1861	1492	4936	1267	1304	869	2339	6086	6014	743	290	246	3178	4756	0	839	1593.51657804	1574	715
Algeria	DZA	1999	361	22395	1867	1557	5268	1338	1322	911	2385	6261	6280	781	307	252	3341	4986	2	863	1630.1969696	1594	748
Algeria	DZA	2000	378	23359	1897	1634	5612	1410	1337	959	2457	6426	6587	837	324	257	3547	5226	2	890	1661.32508461	1621	777
Algeria	DZA	2001	395	24561	1949	1730	5991	1493	1354	1015	2568	6637	6977	900	341	262	3738	5490	3	917	1695.91275887	1634	801
Algeria	DZA	2002	412	26053	2003	1816	6371	1575	1374	1065	2726	6810	7454	955	359	268	3875	5789	3	946	1722.24052639	1690	822
Algeria	DZA	2003	430	27732	2067	1902	6659	1655	1398	1114	2921	6925	7988	993	380	275	3969	6115	10	976	1706.86977619	1757	848
Algeria	DZA	2004	450	29501	2136	2025	7176	1756	1434	1180	3135	7127	8508	1080	408	286	4174	6465	10	1015	1787.64017869	1839	876
Algeria	DZA	2005	471	31205	2210	2150	7691	1860	1473	1255	3351	7309	8954	1172	438	296	4416	6819	11	1053	1864.75336234	1939	908
Algeria	DZA	2006	495	32872	2280	2282	8299	1949	1503	1336	3570	7591	9332	1267	469	307	4689	7169	12	1097	1964.18123401	2008	935
Algeria	DZA	2007	522	34640	2353	2407	8822	2030	1539	1410	3812	7803	9709	1353	498	317	4903	7526	13	1141	2046.68417888	2109	973
Algeria	DZA	2008	551	36489	2429	2509	9309	2115	1575	1480	4072	8007	10099	1421	527	326	5084	7897	15	1184	2116.19163905	2216	1013
Algeria	DZA	2009	581	38392	2512	2596	9832	2206	1616	1553	4346	8218	10515	1473	557	335	5258	8293	15	1229	2170.46157372	2340	1055
Algeria	DZA	2010	609	40270	2601	2720	10386	2328	1659	1633	4620	8416	10972	1547	590	346	5439	8710	17	1273	2264.98936039	2416	1097
Algeria	DZA	2011	634	42174	2699	2885	10824	2444	1707	1729	4886	8682	11577	1657	626	360	5784	9174	18	1323	2401.89682649	2497	1126
Algeria	DZA	2012	660	44137	2804	3049	11287	2556	1760	1827	5162	8945	12345	1753	661	375	6114	9676	20	1377	2523.18450949	2581	1159
Algeria	DZA	2013	685	46175	2913	3233	11807	2671	1811	1934	5453	9233	13244	1860	700	390	6466	10216	21	1431	2678.09782728	2660	1194
Algeria	DZA	2014	712	48324	3031	3435	12383	2783	1871	2052	5775	9548	14271	1985	743	408	6877	10804	21	1490	2830.48940862	2751	1233
Algeria	DZA	2015	742	50588	3157	3646	12933	2890	1936	2175	6129	9825	15366	2108	794	429	7280	11434	23	1553	2956.83908924	2852	1272
Algeria	DZA	2016	774	53274	3311	3850	13417	3009	2002	2300	6550	10080	16574	2213	841	449	7683	12150	8	1617	3062.58566208	2968	1310
Algeria	DZA	2017	811	56227	3485	4086	14061	3158	2086	2449	7022	10411	17917	2331	896	472	8187	12955	9	1698	3125.1247221	3093	1357
Algeria	DZA	2018	853	59575	3655	4398	15022	3347	2182	2652	7532	10887	19368	2547	965	497	8880	13857	10	1794		3220	1420
Algeria	DZA	2019	901	63585	3841	4684	15799	3521	2277	2836	8097	11241	20967	2725	1033	523	9463	14880	27	1885		3359	1475
American Samoa	ASM	1990	2	39	1	2	4	6	6	14	3	12	23	0	1	0	1	16	0	2	1.92060127314	6	0
American Samoa	ASM	1991	2	40	1	2	4	6	6	15	3	13	24	0	1	0	1	16	0	2	1.96196948859	7	0
American Samoa	ASM	1992	2	42	1	2	5	7	6	15	3	13	25	0	1	0	1	17	0	2	2.00185471748	7	0
American Samoa	ASM	1993	2	44	1	2	5	7	7	16	3	14	27	0	1	0	1	18	0	2	2.04285953218	7	0
American Samoa	ASM	1994	2	47	2	3	5	8	7	17	3	15	28	0	1	0	1	19	0	2	2.08899747911	7	0
American Samoa	ASM	1995	2	49	2	3	6	9	7	19	3	16	30	0	1	1	1	20	0	2	2.13065647733	7	0
American Samoa	ASM	1996	2	53	2	3	6	10	7	20	4	17	31	0	1	1	1	21	0	2	2.17674524548	8	0
American Samoa	ASM	1997	2	57	2	3	7	10	7	21	4	18	33	0	1	1	1	22	0	2	2.2313563669	8	0
American Samoa	ASM	1998	2	61	2	3	7	10	8	21	4	18	35	0	1	1	1	23	0	2	2.23923870972	8	0
American Samoa	ASM	1999	2	65	2	3	7	10	8	21	4	19	37	0	1	1	1	23	0	2	2.28058132123	9	0
American Samoa	ASM	2000	2	68	2	4	8	12	8	23	5	19	39	0	1	1	2	24	0	2	2.38685290943	9	0
American Samoa	ASM	2001	2	70	2	4	9	13	8	26	5	20	40	0	1	1	2	25	0	2	2.55702099073	9	0
American Samoa	ASM	2002	3	71	2	4	10	14	8	27	5	20	42	0	1	1	2	25	0	2	2.65303892683	9	0
American Samoa	ASM	2003	3	73	2	4	10	14	8	28	5	20	44	0	1	1	2	25	0	2	2.67439095444	9	0
American Samoa	ASM	2004	3	75	2	4	10	15	8	29	6	20	46	0	1	1	2	25	0	2	2.69617401579	9	0
American Samoa	ASM	2005	3	77	2	4	11	15	8	30	6	20	47	0	1	1	2	26	0	2	2.67838396617	10	0
American Samoa	ASM	2006	3	79	2	4	11	16	8	33	6	20	49	0	1	1	2	26	0	2	2.65826826549	10	0
American Samoa	ASM	2007	3	81	2	4	11	16	8	35	7	21	51	0	1	1	2	27	0	2	2.64274939082	10	0
American Samoa	ASM	2008	3	84	2	4	11	16	8	37	7	21	52	0	1	1	2	28	0	2	2.63439872462	10	0
American Samoa	ASM	2009	3	87	2	4	11	16	8	39	7	22	54	0	1	1	2	29	0	3	2.67203181499	10	0
American Samoa	ASM	2010	3	90	2	4	11	16	9	40	8	22	55	0	1	1	2	30	0	3	2.71333215206	11	0
American Samoa	ASM	2011	3	94	2	4	12	16	9	43	8	23	57	0	1	1	2	31	0	3	2.78085549262	11	0
American Samoa	ASM	2012	3	99	2	4	12	17	9	47	8	24	59	0	2	1	2	32	0	3	2.84376189948	11	0
American Samoa	ASM	2013	3	105	2	4	12	17	9	48	8	25	60	0	2	1	2	34	0	3	2.87896951776	11	0
American Samoa	ASM	2014	3	109	2	4	12	17	9	49	9	25	62	0	2	1	2	35	0	3	2.91258008111	12	0
American Samoa	ASM	2015	4	112	2	4	12	17	10	49	9	25	63	0	2	1	2	36	0	3	2.95174218768	12	0
American Samoa	ASM	2016	4	113	2	4	12	17	10	52	8	25	64	0	2	1	2	36	0	3	2.95835520058	12	0
American Samoa	ASM	2017	4	114	2	4	12	17	10	52	8	25	65	0	2	1	2	37	0	3	2.98721351749	12	0
American Samoa	ASM	2018	4	116	2	4	13	17	10	52	9	25	66	0	2	1	3	37	0	3		13	0
American Samoa	ASM	2019	4	118	2	4	13	18	10	53	9	25	68	0	2	1	3	38	0	3		13	0
Andean Latin America		1990																			1570.03203523
Andean Latin America		1991																			1606.67471188
Andean Latin America		1992																			1668.50314187
Andean Latin America		1993																			1712.45414808
Andean Latin America		1994																			1761.09345157
Andean Latin America		1995																			1821.63215111
Andean Latin America		1996																			2012.82015872
Andean Latin America		1997																			2194.09870578
Andean Latin America		1998																			2416.31875395
Andean Latin America		1999																			2700.75997615
Andean Latin America		2000																			2940.12956002
Andean Latin America		2001																			3075.9571555
Andean Latin America		2002																			3268.54662399
Andean Latin America		2003																			3448.51802401
Andean Latin America		2004																			3596.07306778
Andean Latin America		2005																			3743.43955756
Andean Latin America		2006																			3829.94427585
Andean Latin America		2007																			3937.02882
Andean Latin America		2008																			4108.15247532
Andean Latin America		2009																			4288.58828281
Andean Latin America		2010																			4417.99639569
Andean Latin America		2011																			4507.13893373
Andean Latin America		2012																			4566.67192358
Andean Latin America		2013																			4611.89842934
Andean Latin America		2014																			4636.33177232
Andean Latin America		2015																			4700.27582983
Andean Latin America		2016																			4829.85607064
Andean Latin America		2017																			4905.36499004
Andorra	AND	1990	7	201	15	16	15	9	15	36	44	25	110	24	4	4	4	153	5	20	31.3289948889	32	3
Andorra	AND	1991	7	213	16	17	17	10	16	39	48	27	120	28	4	5	4	164	5	22	35.8246169319	34	3
Andorra	AND	1992	8	226	17	19	19	10	17	42	51	28	132	30	5	5	5	176	5	23	40.8525111558	37	4
Andorra	AND	1993	8	243	18	22	21	11	19	47	56	32	147	33	5	6	6	192	6	25	46.4872532822	40	4
Andorra	AND	1994	9	251	19	23	22	12	20	49	58	33	157	34	5	6	6	200	6	25	48.8590245091	41	4
Andorra	AND	1995	9	260	19	24	22	12	20	49	61	33	169	33	6	6	6	209	6	25	49.5800686377	42	4
Andorra	AND	1996	10	272	20	25	23	12	21	51	64	33	181	33	6	6	6	221	7	25	52.1621001076	43	4
Andorra	AND	1997	10	287	21	27	25	13	22	53	67	34	196	35	6	6	7	235	7	26	56.0141833074	45	4
Andorra	AND	1998	11	301	22	29	27	13	24	56	71	35	211	36	6	7	7	250	8	26	60.0905704879	48	4
Andorra	AND	1999	12	314	22	31	28	13	25	59	74	35	224	36	7	7	8	264	8	27	63.0768750118	50	5
Andorra	AND	2000	12	327	23	33	29	14	26	61	77	36	239	35	7	7	8	278	8	27	64.7271650602	52	5
Andorra	AND	2001	13	340	24	34	30	14	27	63	80	36	252	35	7	8	8	291	9	28	65.7687953529	54	5
Andorra	AND	2002	14	354	24	36	32	15	28	66	84	36	265	35	7	8	9	305	9	28	67.4546850165	56	5
Andorra	AND	2003	14	374	25	39	34	16	29	69	88	39	280	39	8	9	10	323	9	29	73.2085035777	59	5
Andorra	AND	2004	15	392	26	42	37	16	31	73	92	41	291	42	8	9	10	337	10	30	78.8925795424	62	5
Andorra	AND	2005	16	404	26	44	38	17	31	74	94	42	301	43	9	9	10	346	10	30	80.8934842882	63	5
Andorra	AND	2006	16	420	27	46	40	17	32	77	97	43	313	44	9	9	11	359	10	31	83.3113277323	66	6
Andorra	AND	2007	17	439	28	48	41	18	33	79	101	44	326	45	9	10	11	371	11	31	85.7091466	68	6
Andorra	AND	2008	18	459	28	50	43	18	34	83	104	46	340	45	10	10	11	384	11	31	88.0756815487	71	6
Andorra	AND	2009	19	475	29	52	44	19	35	88	107	46	353	44	10	10	11	394	12	32	89.1988421477	74	6
Andorra	AND	2010	19	491	29	53	45	19	36	91	110	47	365	43	10	11	12	404	12	32	90.4159161958	75	6
Andorra	AND	2011	18	472	26	49	41	18	33	87	101	44	337	39	10	10	10	375	11	29	83.8334897579	69	6
Andorra	AND	2012	18	475	25	48	40	18	33	87	98	44	329	38	10	9	10	367	11	28	81.9636722702	68	6
Andorra	AND	2013	19	492	25	49	41	18	33	92	100	44	337	37	10	10	10	374	11	28	81.8332402705	70	6
Andorra	AND	2014	19	512	26	51	42	19	34	97	103	44	348	37	10	10	11	384	12	29	82.5333569297	72	6
Andorra	AND	2015	20	531	26	53	43	19	35	103	106	45	362	37	11	10	11	396	12	30	82.9028165689	74	6
Andorra	AND	2016	21	549	27	55	44	20	36	106	110	45	375	36	11	11	11	409	13	31	83.8579039504	76	6
Andorra	AND	2017	21	572	28	57	46	20	37	110	115	46	394	37	11	11	11	427	13	32	86.3264267448	80	7
Andorra	AND	2018	22	591	29	60	47	21	38	115	120	47	413	37	12	12	12	445	14	33		83	7
Andorra	AND	2019	23	610	30	63	49	22	39	120	126	47	433	38	12	12	12	464	14	34		87	7
Angola	AGO	1990	130	2576	324	192	141	158	713	199	276	3752	872	13	63	648	85	856	0	290	667.554560066	598	46
Angola	AGO	1991	134	2670	332	200	147	166	724	206	284	3865	901	14	65	664	87	876	0	298	701.406338843	612	47
Angola	AGO	1992	139	2776	340	210	155	174	738	214	293	4021	933	15	68	684	90	898	0	309	732.790759614	629	48
Angola	AGO	1993	144	2894	349	219	164	185	759	224	302	4250	968	15	71	707	93	921	0	320	767.280822502	647	50
Angola	AGO	1994	148	3016	358	227	172	196	780	232	310	4473	1001	16	74	731	97	943	0	332	803.523940809	663	51
Angola	AGO	1995	153	3149	366	232	175	202	786	236	319	4539	1037	16	75	743	99	966	0	337	827.366836961	673	52
Angola	AGO	1996	158	3291	374	236	171	201	774	236	328	4429	1076	17	77	744	97	989	0	335	839.413765784	675	52
Angola	AGO	1997	163	3455	383	248	177	209	778	244	338	4538	1121	17	79	758	98	1018	0	344	858.914407963	688	52
Angola	AGO	1998	168	3646	393	268	194	230	805	261	351	4917	1174	19	84	792	104	1054	0	365	921.236775301	719	55
Angola	AGO	1999	173	3847	401	289	210	251	827	279	364	5282	1227	20	89	823	109	1090	0	386	944.483708329	746	57
Angola	AGO	2000	179	4062	411	305	219	263	833	290	377	5450	1285	21	92	834	111	1128	0	397	977.286034013	761	58
Angola	AGO	2001	186	4292	420	320	226	276	827	297	391	5532	1350	22	94	827	112	1167	0	406	1007.01368995	769	59
Angola	AGO	2002	192	4561	427	336	241	296	821	317	407	5880	1421	24	96	822	113	1212	0	414	1039.28815927	770	61
Angola	AGO	2003	199	4860	436	359	264	322	837	345	427	6336	1506	25	100	837	117	1268	0	436	1065.96269962	792	64
Angola	AGO	2004	205	5178	449	401	291	350	868	375	450	6798	1598	28	106	863	123	1331	0	467	1166.40647638	831	67
Angola	AGO	2005	212	5489	462	420	304	369	866	390	471	6909	1691	30	109	862	125	1393	0	482	1187.13985144	845	69
Angola	AGO	2006	219	5823	481	442	320	392	886	408	499	7054	1794	32	115	879	129	1477	0	510	1206.92677591	885	72
Angola	AGO	2007	226	6178	502	466	333	414	896	421	529	7115	1896	35	119	887	133	1577	0	534	1227.40437227	918	74
Angola	AGO	2008	232	6578	526	492	357	448	920	453	565	7480	2009	38	126	911	138	1698	0	567	1239.10722137	965	77
Angola	AGO	2009	238	7003	553	521	389	487	951	491	603	7847	2135	43	136	943	146	1828	0	611	1218.6331644	1023	81
Angola	AGO	2010	246	7446	579	562	421	528	979	530	642	8223	2283	49	146	974	152	1960	0	653	1242.05778338	1080	85
Angola	AGO	2011	254	7905	604	592	454	570	1012	572	679	8578	2450	55	157	1010	158	2093	0	697	1239.62316357	1144	89
Angola	AGO	2012	263	8376	631	624	484	611	1044	610	717	8830	2631	61	169	1049	165	2229	0	743	1251.21915097	1211	94
Angola	AGO	2013	271	8869	657	642	506	649	1064	640	755	9012	2818	63	180	1077	171	2366	0	776	1255.10685816	1265	97
Angola	AGO	2014	281	9390	681	658	520	685	1062	662	794	8973	3010	66	190	1091	174	2503	0	800	1244.03821396	1301	99
Angola	AGO	2015	290	10009	712	695	556	738	1088	713	841	9327	3240	72	205	1132	182	2664	0	844	1279.33874476	1364	103
Angola	AGO	2016	300	10801	743	717	593	790	1114	772	896	9738	3489	77	220	1174	188	2840	0	886	1272.82269198	1423	108
Angola	AGO	2017	311	11698	779	753	649	860	1156	844	962	10357	3770	85	238	1228	198	3033	0	946	1271.88104604	1499	113
Angola	AGO	2018	324	12578	819	795	706	929	1197	924	1034	10980	4089	96	257	1286	207	3239	0	1009		1582	119
Angola	AGO	2019	339	13491	865	840	751	988	1239	994	1113	11479	4432	105	275	1342	217	3455	0	1067		1663	125
Antigua and Barbuda	ATG	1990	4	119	5	8	7	2	11	14	7	32	180	0	1	2	1	33	0	5	0.987355207585	5	2
Antigua and Barbuda	ATG	1991	4	123	5	8	8	3	11	15	8	33	194	0	1	2	1	34	0	5	1.03946443509	5	2
Antigua and Barbuda	ATG	1992	4	128	5	8	8	3	11	16	8	34	207	0	1	2	1	36	0	5	1.10588802744	5	2
Antigua and Barbuda	ATG	1993	4	134	6	8	8	3	11	17	8	34	219	1	1	2	1	38	0	5	1.20574975605	5	2
Antigua and Barbuda	ATG	1994	4	138	6	8	8	4	11	18	8	35	226	1	1	2	1	39	0	5	1.33691820748	6	2
Antigua and Barbuda	ATG	1995	4	143	6	8	9	4	11	20	8	37	230	1	1	2	1	40	0	5	1.49849059959	6	2
Antigua and Barbuda	ATG	1996	3	148	6	8	9	5	11	21	8	39	226	1	1	2	1	41	0	5	1.77156624465	5	2
Antigua and Barbuda	ATG	1997	3	153	6	8	9	6	11	23	9	40	226	1	1	2	1	42	0	5	2.23647034919	5	2
Antigua and Barbuda	ATG	1998	3	158	6	8	10	8	11	24	9	41	226	1	2	2	1	44	0	5	2.65936841439	5	1
Antigua and Barbuda	ATG	1999	2	163	6	8	10	9	11	25	9	43	228	2	2	2	1	45	0	5	3.06059176879	5	1
Antigua and Barbuda	ATG	2000	2	170	6	8	11	10	11	26	9	44	233	2	2	2	1	47	0	5	3.39525864879	6	1
Antigua and Barbuda	ATG	2001	2	177	6	8	11	11	11	27	9	45	239	2	2	2	1	49	0	5	3.67523743053	6	1
Antigua and Barbuda	ATG	2002	2	184	6	8	11	12	11	28	10	46	246	2	2	2	1	51	0	5	3.97384274108	6	1
Antigua and Barbuda	ATG	2003	2	191	6	9	12	12	11	29	10	47	255	2	2	3	1	53	0	6	4.21987374701	6	1
Antigua and Barbuda	ATG	2004	2	199	6	9	12	13	11	30	11	48	265	2	2	3	1	55	0	6	4.49500678131	6	1
Antigua and Barbuda	ATG	2005	2	206	7	10	13	14	11	31	11	49	275	3	3	3	1	58	0	6	4.69439835065	7	1
Antigua and Barbuda	ATG	2006	2	215	7	10	14	14	12	32	12	50	293	3	3	3	1	61	0	6	4.97828855135	7	1
Antigua and Barbuda	ATG	2007	2	226	8	11	15	15	13	34	13	50	326	3	3	3	1	66	0	7	5.33059878549	8	1
Antigua and Barbuda	ATG	2008	2	238	8	11	16	15	14	36	14	51	349	3	3	3	1	70	1	8	5.65354915823	9	1
Antigua and Barbuda	ATG	2009	2	250	8	12	17	16	13	38	14	51	364	3	3	3	1	73	1	7	5.95366456222	8	1
Antigua and Barbuda	ATG	2010	2	262	9	12	18	16	13	40	15	53	379	3	3	3	1	77	1	8	6.21548288893	8	1
Antigua and Barbuda	ATG	2011	2	274	9	12	19	17	13	42	16	53	389	3	3	3	1	80	1	8	6.52777443606	8	1
Antigua and Barbuda	ATG	2012	2	289	9	13	20	17	13	44	16	54	397	3	4	4	1	84	1	8	6.91233944387	9	1
Antigua and Barbuda	ATG	2013	2	303	10	13	21	18	14	46	17	55	402	3	4	4	1	88	1	8	7.20933647904	9	1
Antigua and Barbuda	ATG	2014	2	317	10	13	22	18	14	49	18	56	410	4	4	4	1	92	1	8	7.62887199883	9	1
Antigua and Barbuda	ATG	2015	2	330	10	14	23	19	15	52	18	57	422	4	4	4	1	96	1	9	7.81983581499	9	2
Antigua and Barbuda	ATG	2016	3	342	10	14	24	19	15	55	19	59	441	4	4	4	1	100	1	9	7.91612099079	10	2
Antigua and Barbuda	ATG	2017	3	353	11	15	25	20	15	56	20	60	465	4	4	4	1	105	1	9	8.07293130794	10	2
Antigua and Barbuda	ATG	2018	3	363	11	16	25	20	16	59	21	61	493	4	4	4	2	109	1	10		10	2
Antigua and Barbuda	ATG	2019	3	373	11	16	26	20	16	61	22	62	529	4	5	4	2	115	1	10		11	2
Argentina	ARG	1990	460	80528	7061	9557	4541	4978	5806	8181	9314	21018	25042	3599	2185	3209	417	29100	1538	3073	2653.45569321	10673	2412
Argentina	ARG	1991	455	82615	7248	9932	4718	5101	5781	8369	9578	21607	26596	3951	2227	3208	416	30009	1435	3084	2684.35326591	10794	2431
Argentina	ARG	1992	452	84974	7470	10573	5054	5299	5924	8954	9898	22429	28402	4573	2360	3283	427	31241	1434	3218	2734.35630948	11241	2489
Argentina	ARG	1993	452	87409	7627	10824	5194	5467	5863	9299	10165	22908	30182	5114	2419	3259	423	32383	1396	3203	2755.82255106	11204	2495
Argentina	ARG	1994	454	90016	7789	11034	5359	5650	5854	9585	10444	23327	32108	5801	2489	3269	425	33651	1407	3285	2784.81414517	11288	2472
Argentina	ARG	1995	460	93002	7923	10844	5405	5826	5902	9803	10717	23983	34130	6321	2593	3262	420	35056	1446	3355	2822.16422942	11361	2466
Argentina	ARG	1996	471	96427	8089	10616	5467	6045	6080	10159	11045	25325	36430	6904	2751	3349	424	36823	1497	3581	2889.25507139	11725	2474
Argentina	ARG	1997	486	100150	8244	9972	5334	6353	6221	10497	11415	26993	38978	7754	2952	3443	413	38909	1561	3845	2941.58262177	11945	2419
Argentina	ARG	1998	504	103864	8378	9785	5265	6509	6312	10678	11770	27824	41549	8531	3076	3498	414	41028	1629	4048	2986.60296258	12108	2406
Argentina	ARG	1999	524	107432	8508	9774	5320	6668	6461	10731	12082	29013	43893	8954	3212	3571	416	43050	1693	4219	3005.6209552	12340	2412
Argentina	ARG	2000	543	110125	8552	9684	5122	6808	6267	10431	12272	28694	45768	9367	3191	3513	406	44408	1755	4209	3040.18150443	11945	2345
Argentina	ARG	2001	565	112736	8608	10058	5229	6963	6339	10396	12454	28958	47677	9904	3264	3527	409	45852	1786	4310	3098.55122453	12090	2352
Argentina	ARG	2002	589	115168	8621	10431	5185	7068	6486	10217	12638	28801	49649	10247	3356	3554	403	47274	1829	4390	3209.66355742	12413	2371
Argentina	ARG	2003	615	117750	8572	10630	5217	7223	6543	10339	12801	29382	51392	10279	3439	3544	402	48633	1868	4458	3267.69354274	12496	2413
Argentina	ARG	2004	644	119927	8482	10867	5332	7351	6427	10313	12914	28856	52852	10756	3425	3467	406	49687	1886	4355	3340.96765646	12280	2387
Argentina	ARG	2005	674	122223	8436	11432	5495	7521	6434	10347	13081	28691	54184	11574	3497	3463	407	50905	1926	4357	3416.0613204	12364	2391
Argentina	ARG	2006	707	124751	8374	11983	5705	7718	6456	10550	13220	29499	55310	12334	3581	3466	425	52196	2102	4412	3509.75643716	12564	2411
Argentina	ARG	2007	745	127548	8303	12570	5948	7899	6668	10961	13324	30629	56480	13251	3752	3523	435	53743	2196	4590	3603.67606928	13093	2479
Argentina	ARG	2008	785	129927	8157	12751	6013	7911	6515	10821	13338	30776	57319	13295	3714	3424	427	54790	2283	4524	3634.09595441	12960	2435
Argentina	ARG	2009	825	132936	8044	13214	6226	8145	6565	11419	13429	32730	58311	13510	3803	3406	440	56195	2404	4537	3731.35694811	13053	2471
Argentina	ARG	2010	864	135410	7971	13561	6330	8146	6551	11564	13600	32896	59409	14145	3797	3355	440	57526	2501	4524	3822.40661459	13040	2462
Argentina	ARG	2011	901	137697	7928	14156	6645	8274	6639	12008	13877	33696	60541	15123	3878	3368	455	58987	2597	4596	3958.55918004	13323	2476
Argentina	ARG	2012	939	139777	7888	14723	6891	8376	6750	12431	14189	34929	61659	15860	3956	3385	467	60477	2693	4682	4105.22495958	13501	2493
Argentina	ARG	2013	978	141796	7860	15018	7073	8444	6789	12519	14534	36081	62715	16139	3986	3380	463	61973	2802	4749	4187.09067902	13570	2502
Argentina	ARG	2014	1015	143931	7858	15131	6949	8415	6709	12497	14909	36337	63811	16372	3977	3331	461	63511	2907	4701	4231.53227127	13385	2494
Argentina	ARG	2015	1049	146717	7960	15691	7271	8589	6850	13089	15369	37664	65336	17213	4109	3381	484	65629	3016	4760	4266.55195434	13589	2537
Argentina	ARG	2016	1081	152756	8290	16682	7864	8935	7251	14215	16250	40189	67923	18630	4370	3538	520	69945	3301	5059	4379.15727066	14211	2656
Argentina	ARG	2017	1108	159044	8663	17353	8153	9215	7441	14883	17169	41083	70972	19441	4547	3691	543	74243	3498	5236	4459.23487505	14567	2727
Argentina	ARG	2018	1125	162569	8908	17936	8385	9421	7488	15253	17747	41711	73692	20284	4631	3773	563	76648	3810	5346		14766	2751
Argentina	ARG	2019	1133	165358	9120	18525	8601	9621	7606	15712	18247	42211	76500	20902	4757	3884	582	78659	4348	5482		15089	2800
Armenia	ARM	1990	31	7956	709	131	162	406	891	988	892	1625	874	212	141	89	29	2024	28	195	442.059346172	1280	29
Armenia	ARM	1991	31	8324	742	130	159	404	905	942	930	1606	919	201	146	91	30	2058	28	199	452.569210312	1329	29
Armenia	ARM	1992	33	8753	773	136	170	419	967	1031	971	1695	975	208	160	89	32	2106	28	216	468.106660024	1393	32
Armenia	ARM	1993	34	9131	790	145	180	428	965	1068	1005	1725	1034	237	170	87	34	2139	29	228	468.903856372	1424	32
Armenia	ARM	1994	35	9472	792	145	178	430	900	1038	1026	1640	1088	253	164	80	35	2144	29	222	466.928165489	1358	30
Armenia	ARM	1995	36	9875	797	141	175	447	869	1079	1056	1670	1153	220	163	78	32	2180	30	214	459.392265587	1330	31
Armenia	ARM	1996	38	10334	796	141	177	461	867	1130	1089	1758	1237	206	167	78	31	2228	30	212	451.407862201	1350	31
Armenia	ARM	1997	40	10822	776	138	172	466	819	1114	1117	1741	1335	198	161	76	29	2266	31	202	446.932707783	1307	31
Armenia	ARM	1998	42	11355	754	141	176	480	801	1185	1147	1787	1444	205	163	75	28	2317	33	199	445.194284382	1290	31
Armenia	ARM	1999	45	11831	740	148	183	493	792	1201	1183	1795	1564	225	171	77	28	2382	34	202	441.759778108	1335	31
Armenia	ARM	2000	49	12172	730	157	192	519	778	1297	1225	1813	1688	241	175	74	28	2449	36	202	445.009026491	1340	31
Armenia	ARM	2001	58	12365	732	166	202	540	801	1391	1279	1886	1800	237	181	75	28	2523	38	206	449.084357758	1374	33
Armenia	ARM	2002	75	12413	734	175	205	553	794	1383	1349	1844	1908	232	187	74	28	2594	41	208	458.668938531	1390	34
Armenia	ARM	2003	97	12420	733	191	219	575	812	1476	1418	1899	1997	248	199	75	29	2662	45	215	469.791843746	1405	35
Armenia	ARM	2004	123	12386	734	210	236	600	798	1545	1486	1928	2077	284	210	75	30	2712	50	224	485.568838851	1395	36
Armenia	ARM	2005	150	12414	738	233	257	625	808	1662	1551	1995	2174	337	227	76	33	2775	54	239	505.393198102	1420	37
Armenia	ARM	2006	186	12460	743	244	264	640	813	1756	1615	2038	2269	387	244	78	36	2841	57	253	529.591798178	1452	37
Armenia	ARM	2007	233	12472	740	318	318	649	809	1846	1680	2011	2353	418	255	80	35	2903	60	251	542.98898916	1420	41
Armenia	ARM	2008	281	12510	747	275	285	682	803	1834	1734	2007	2425	415	272	79	36	2966	67	259	570.20733851	1457	38
Armenia	ARM	2009	318	12544	749	291	294	684	786	1851	1785	1960	2505	433	276	78	36	3030	70	265	600.070505446	1451	38
Armenia	ARM	2010	335	12601	749	324	321	687	778	1909	1808	1967	2600	452	281	77	37	3098	77	272	625.692486334	1420	39
Armenia	ARM	2011	337	12642	746	375	360	663	772	1968	1808	1928	2709	460	280	78	38	3157	81	274	659.793439716	1410	43
Armenia	ARM	2012	337	12663	741	505	461	649	749	2017	1788	1854	2826	452	277	77	38	3210	85	257	697.231161264	1367	51
Armenia	ARM	2013	333	12657	734	585	520	637	725	2065	1769	1724	2935	456	274	77	38	3255	87	244	722.091689462	1321	55
Armenia	ARM	2014	327	12687	731	653	559	623	729	2177	1764	1645	3068	459	279	78	39	3318	90	246	763.208647999	1339	57
Armenia	ARM	2015	322	12785	735	735	636	609	754	2389	1779	1680	3195	484	291	81	37	3395	92	244	802.104290671	1378	63
Armenia	ARM	2016	301	12734	745	759	653	616	755	2479	1822	1625	3318	562	300	84	36	3476	94	244	812.401098073	1382	63
Armenia	ARM	2017	279	12744	761	729	640	622	759	2504	1880	1654	3445	556	307	85	37	3579	95	254	828.255751541	1420	61
Armenia	ARM	2018	274	12963	777	726	648	630	766	2568	1939	1668	3567	574	315	87	37	3693	98	261		1452	60
Armenia	ARM	2019	274	13254	796	727	658	637	774	2628	2014	1675	3708	584	323	88	38	3836	103	268		1490	59
Australasia		1990																			5086.06228362
Australasia		1991																			5197.15881806
Australasia		1992																			5425.30449778
Australasia		1993																			5594.08895842
Australasia		1994																			5801.5492335
Australasia		1995																			5874.09034924
Australasia		1996																			6063.56570155
Australasia		1997																			6239.77411464
Australasia		1998																			6392.10728823
Australasia		1999																			6616.14282499
Australasia		2000																			6794.95414995
Australasia		2001																			6925.82340404
Australasia		2002																			7173.31703889
Australasia		2003																			7367.72830257
Australasia		2004																			7552.63796592
Australasia		2005																			7702.42540961
Australasia		2006																			7732.99556649
Australasia		2007																			7955.61124538
Australasia		2008																			8187.20551239
Australasia		2009																			8354.84219839
Australasia		2010																			8471.86123734
Australasia		2011																			8489.79906359
Australasia		2012																			8537.58431993
Australasia		2013																			8773.77433385
Australasia		2014																			9067.4899082
Australasia		2015																			9351.90547775
Australasia		2016																			9501.59837691
Australasia		2017																			9652.64315733
Australia	AUS	1990	436	87961	3802	6114	3710	4237	4123	6251	12166	7247	52000	5075	1315	1506	939	53330	41782	4415	4187.79279593	10790	641
Australia	AUS	1991	476	91168	3837	6553	3866	4311	4190	6497	12337	7275	59679	5206	1350	1561	969	55696	43895	4488	4258.93556544	10931	653
Australia	AUS	1992	518	94512	3890	7084	4141	4402	4383	6823	12535	7329	67282	5479	1416	1638	1027	58246	45833	4649	4449.55198802	11364	670
Australia	AUS	1993	563	97714	3921	7498	4288	4435	4495	6972	12704	7178	74208	5689	1447	1692	1054	60592	47684	4687	4560.36895274	11614	672
Australia	AUS	1994	610	101263	3966	8101	4568	4549	4741	7421	12899	7299	80116	6183	1528	1784	1115	63227	49328	4882	4732.22779023	12194	700
Australia	AUS	1995	658	104616	3994	8440	4736	4683	4792	7550	13063	7070	84208	6588	1559	1819	1131	65519	50777	4920	4769.87405699	12393	712
Australia	AUS	1996	711	108493	4039	8959	5051	4760	4932	7841	13276	7018	87477	6764	1640	1891	1186	68310	52123	5052	4925.90082794	12834	733
Australia	AUS	1997	770	112734	4086	9459	5448	4822	5095	8262	13497	6939	90259	7076	1705	1952	1201	71290	52974	5099	5092.66714068	13197	752
Australia	AUS	1998	833	116912	4132	10054	5895	4884	5290	8521	13729	6833	93169	7464	1771	2028	1205	74287	53773	5209	5246.14080569	13667	769
Australia	AUS	1999	900	120889	4184	10500	6312	4928	5404	8734	13973	6640	96338	7779	1812	2078	1196	77085	54720	5145	5452.38030384	13950	776
Australia	AUS	2000	969	124654	4238	10929	6837	5017	5511	9272	14216	6719	100127	7530	1876	2138	1219	79615	56111	5131	5605.84012221	14281	796
Australia	AUS	2001	1048	127587	4289	11186	7113	5080	5566	9574	14437	6583	105949	7251	1916	2192	1153	81692	58584	5010	5727.30390025	14550	807
Australia	AUS	2002	1140	130219	4344	11545	7686	5244	5805	10213	14619	6682	114164	7255	2000	2278	1174	83787	62192	4948	5948.79145917	15125	828
Australia	AUS	2003	1237	132187	4401	11472	8045	5308	6040	10192	14731	6779	123171	7043	2037	2384	1169	85408	66141	4644	6145.90335967	15371	843
Australia	AUS	2004	1333	134311	4437	12479	8643	5432	6088	10391	14985	6869	131146	7152	2171	2412	1181	87506	70007	4943	6318.09514589	16642	845
Australia	AUS	2005	1420	136615	4484	12998	9004	5384	6081	10294	15291	6842	136995	7256	2253	2433	1174	89416	73026	4997	6464.7595296	17352	850
Australia	AUS	2006	1502	139602	4526	13382	9656	5447	6100	10591	15705	7058	141090	7168	2340	2456	1192	91451	75534	5183	6476.76239957	17944	865
Australia	AUS	2007	1588	142965	4589	14006	10452	5609	6361	11238	16234	7442	145600	7493	2507	2543	1242	93793	78125	5509	6657.95969828	19115	903
Australia	AUS	2008	1675	146040	4636	14415	10997	5713	6563	11499	16765	7617	149357	7752	2587	2608	1262	95684	80514	5657	6857.92042012	19934	922
Australia	AUS	2009	1763	149237	4675	14788	11703	5881	6676	12073	17289	7984	152632	8092	2667	2649	1301	97448	82942	5722	7017.72939646	20442	937
Australia	AUS	2010	1848	152004	4730	14975	11695	5563	6799	11925	17802	8154	155750	8290	2719	2688	1271	99150	85276	5638	7138.61245048	20466	936
Australia	AUS	2011	1949	154972	4779	15196	12240	5653	6842	12560	18308	8437	158135	8326	2778	2701	1285	100874	87059	5759	7144.5933079	20792	959
Australia	AUS	2012	2072	157749	4828	15192	12082	5672	6800	12661	18840	8468	159710	8382	2794	2684	1243	102406	88117	5673	7147.37934264	20794	951
Australia	AUS	2013	2199	160741	4888	15560	12529	5822	6971	13170	19387	8764	160874	8431	2869	2734	1256	104083	88878	5675	7372.81415279	21257	957
Australia	AUS	2014	2311	163753	4963	16067	13060	5986	7293	13852	19984	9212	162514	8768	3008	2832	1309	106067	89906	5659	7614.87594337	22122	972
Australia	AUS	2015	2387	166538	5037	16343	13016	5699	7625	14056	20553	9596	165329	8995	3133	2946	1355	108072	91890	5397	7883.22576248	22343	977
Australia	AUS	2016	2370	167509	5052	16146	12840	5785	7534	14060	20859	9774	168976	8955	3139	2944	1343	108880	98829	5035	8001.21884708	22114	959
Australia	AUS	2017	2324	168732	5112	16548	13005	5914	7651	14235	21256	9729	173972	9117	3211	3006	1361	110530	107130	5075	8106.71907357	22519	981
Australia	AUS	2018	2318	172318	5262	17169	13214	6071	7948	14815	21979	9777	179831	9291	3380	3128	1390	114520	112646	5147		23395	1017
Australia	AUS	2019	2320	176676	5458	17619	13290	6183	8107	15084	22927	9755	186782	9393	3496	3212	1405	120089	117755	5174		23935	1039
Austria	AUT	1990	476	50498	2013	3691	4046	3524	4098	8448	8470	4495	24943	2998	1023	669	308	28959	505	1781	1989.47642102	4408	788
Austria	AUT	1991	506	51044	2061	3796	4133	3480	4163	8455	8698	4451	26585	3125	1057	701	315	30012	498	1870	2077.97535302	4598	792
Austria	AUT	1992	537	51677	2098	3858	4195	3479	4181	8660	8922	4460	28213	3205	1085	717	326	30936	479	1924	2224.24826384	4699	787
Austria	AUT	1993	570	52347	2136	3959	4495	3475	4309	8983	9130	4568	29845	3349	1122	741	358	31773	455	2012	2390.41874172	4900	788
Austria	AUT	1994	604	52913	2164	4045	4611	3412	4308	9152	9321	4449	31465	3365	1140	762	380	32389	440	2059	2574.83711513	5001	776
Austria	AUT	1995	639	53440	2195	4006	4603	3428	4294	9041	9534	4309	33176	3363	1158	795	402	32910	444	2157	2642.30796019	5220	772
Austria	AUT	1996	677	53987	2203	4043	4695	3359	4271	9066	9701	4154	34879	3194	1175	823	415	33229	452	2197	2798.37372027	5385	777
Austria	AUT	1997	719	54409	2210	4033	4695	3217	4119	8758	9907	3875	36788	3102	1168	836	421	33345	461	2219	2892.71335373	5493	754
Austria	AUT	1998	763	55006	2220	4080	4945	3186	4084	9015	10127	3823	38644	3169	1184	869	456	33478	473	2347	3071.11835676	5739	758
Austria	AUT	1999	811	55656	2223	4144	4960	3181	4003	9504	10344	3936	40417	3182	1206	884	471	33588	487	2410	3182.41562447	5882	748
Austria	AUT	2000	860	56258	2230	4262	5025	3187	3953	9821	10561	3731	41931	3268	1242	900	473	33677	502	2512	3325.99536831	6152	741
Austria	AUT	2001	914	56588	2218	4251	4898	3185	3793	9816	10729	3553	43013	3206	1239	913	471	33438	513	2475	3443.476594	6243	712
Austria	AUT	2002	978	57030	2206	4395	4797	3191	3779	9998	10918	3542	44334	3322	1272	936	438	33150	533	2545	3611.00391979	6566	684
Austria	AUT	2003	1045	57500	2183	4516	4853	3299	3790	10398	11083	3505	45520	3600	1319	938	428	32725	544	2547	3752.64870931	6863	671
Austria	AUT	2004	1106	57756	2171	4578	4642	3303	3712	9955	11249	3219	46796	3678	1328	945	418	32211	554	2585	3806.73251243	7141	647
Austria	AUT	2005	1154	58298	2161	4641	4687	3216	3656	10261	11420	3257	47903	3840	1361	948	437	31958	572	2626	3821.5505002	7323	634
Austria	AUT	2006	1188	58576	2152	4601	4508	3158	3482	9924	11546	3049	48409	4025	1349	933	424	31587	581	2570	3708.45908759	7360	606
Austria	AUT	2007	1224	59068	2153	4707	4541	3171	3482	10157	11757	3010	49072	4036	1404	943	439	31422	592	2643	3704.90980575	7724	615
Austria	AUT	2008	1257	59437	2142	4740	4523	3161	3420	10208	11945	2921	49483	3893	1421	942	446	31162	602	2667	3744.55645651	7885	608
Austria	AUT	2009	1290	59931	2143	4991	4710	3168	3531	10396	12187	2961	50080	3925	1501	980	462	31156	614	2800	3887.12466379	8395	623
Austria	AUT	2010	1320	60364	2135	5016	4638	3044	3467	10203	12397	2944	50687	3994	1530	980	459	31124	636	2836	3985.4489063	8447	617
Austria	AUT	2011	1353	61000	2135	5017	4647	3111	3459	10447	12630	2982	51304	3885	1566	974	464	31243	652	2843	4093.73444083	8515	618
Austria	AUT	2012	1397	61744	2149	5024	4594	3110	3471	10425	12988	2896	52395	3814	1592	998	459	31581	677	2836	4221.52647816	8649	618
Austria	AUT	2013	1442	62543	2165	5074	4698	3112	3492	10412	13359	2843	53561	3913	1619	1021	471	31976	696	2873	4391.6014821	8868	622
Austria	AUT	2014	1481	63329	2172	5175	4681	3164	3536	10923	13740	2935	54667	4043	1666	1038	488	32381	728	2926	4598.58000935	9073	629
Austria	AUT	2015	1504	63726	2178	5273	4783	3055	3593	10931	14050	2886	55715	4062	1703	1052	499	32665	784	3005	4710.61825667	9199	625
Austria	AUT	2016	1495	63020	2163	5252	4950	3082	3512	10825	14124	2838	56304	4058	1696	1055	501	32425	817	3010	4783.95849909	9086	633
Austria	AUT	2017	1481	62210	2152	5250	4918	3052	3478	10532	14174	2748	56986	4040	1686	1056	476	32303	863	2968	4769.67393729	8964	626
Austria	AUT	2018	1471	62524	2161	5344	4928	3096	3503	10685	14293	2767	57968	4194	1693	1055	490	32740	944	2953		8902	629
Austria	AUT	2019	1453	63235	2172	5435	4956	3133	3548	10834	14433	2766	59067	4281	1719	1065	496	33475	1124	2954		8918	635
Azerbaijan	AZE	1990	53	8357	1036	1016	500	463	2102	1489	763	2166	1313	105	138	721	29	2693	66	184	752.929135079	1649	58
Azerbaijan	AZE	1991	55	8637	1069	1063	531	482	2149	1565	788	2240	1355	109	145	731	31	2720	68	191	783.367970821	1662	60
Azerbaijan	AZE	1992	59	8896	1097	1120	585	509	2258	1677	811	2389	1391	119	155	754	35	2745	68	205	826.27247608	1686	63
Azerbaijan	AZE	1993	64	9123	1116	1151	611	532	2271	1730	829	2447	1431	122	161	765	37	2743	68	211	855.245486962	1662	65
Azerbaijan	AZE	1994	70	9327	1129	1180	634	556	2275	1759	843	2518	1474	125	167	770	37	2733	67	215	878.337320379	1624	65
Azerbaijan	AZE	1995	77	9474	1136	1160	614	588	2183	1713	853	2509	1506	112	165	755	35	2695	67	207	867.618431935	1552	64
Azerbaijan	AZE	1996	89	9596	1139	1149	603	601	2113	1667	863	2490	1549	105	165	749	33	2640	55	203	870.937138277	1491	63
Azerbaijan	AZE	1997	108	9667	1132	1151	607	618	2044	1655	871	2501	1600	108	165	736	33	2545	54	200	873.58449615	1433	62
Azerbaijan	AZE	1998	134	9720	1123	1158	617	640	2000	1659	881	2546	1662	111	167	730	33	2446	52	199	876.056534847	1385	62
Azerbaijan	AZE	1999	164	9798	1110	1179	630	663	1957	1653	891	2586	1729	115	170	723	33	2374	52	200	878.473931545	1353	62
Azerbaijan	AZE	2000	197	9901	1094	1205	642	703	1899	1612	904	2590	1795	117	174	709	34	2354	54	203	883.878317582	1322	63
Azerbaijan	AZE	2001	245	10071	1081	1221	649	729	1826	1525	924	2557	1871	116	179	692	34	2389	56	206	886.787781969	1280	63
Azerbaijan	AZE	2002	310	10262	1063	1236	677	763	1822	1519	945	2596	1949	118	188	693	35	2460	58	217	895.851654578	1282	66
Azerbaijan	AZE	2003	380	10490	1043	1225	695	813	1846	1544	971	2693	2027	120	211	696	38	2557	60	237	907.130938563	1313	68
Azerbaijan	AZE	2004	439	10769	1031	1185	700	868	1866	1548	994	2748	2088	123	229	701	45	2672	66	273	921.834188573	1347	69
Azerbaijan	AZE	2005	469	11131	1042	1213	759	906	1931	1680	1029	2866	2166	141	243	721	50	2814	70	295	949.449089581	1437	73
Azerbaijan	AZE	2006	473	11680	1064	1234	814	957	1957	1807	1083	2889	2273	174	262	732	55	3032	74	323	953.614785277	1530	77
Azerbaijan	AZE	2007	467	12439	1086	1244	889	1023	1970	1983	1161	2999	2404	214	282	738	64	3344	84	361	963.712981214	1628	81
Azerbaijan	AZE	2008	453	13286	1122	1421	959	1073	2049	2188	1257	3125	2549	254	304	773	64	3705	88	375	1013.59306385	1753	84
Azerbaijan	AZE	2009	438	14130	1159	1558	1020	1123	2103	2383	1357	3236	2690	287	323	802	64	4062	93	388	1054.52906528	1860	87
Azerbaijan	AZE	2010	426	14796	1199	1696	1077	1138	2157	2561	1449	3315	2824	324	341	831	65	4361	98	402	1103.81153171	1956	90
Azerbaijan	AZE	2011	416	15315	1245	1836	1130	1180	2220	2709	1537	3365	2968	363	359	863	66	4614	101	417	1153.92706757	2071	93
Azerbaijan	AZE	2012	403	15776	1289	1947	1171	1219	2271	2851	1620	3406	3113	392	376	894	65	4850	104	428	1212.68228326	2164	95
Azerbaijan	AZE	2013	391	16193	1334	2072	1194	1248	2301	2942	1703	3302	3269	432	391	917	66	5079	107	438	1286.69225501	2241	97
Azerbaijan	AZE	2014	381	16675	1384	2192	1235	1287	2345	3109	1792	3296	3444	466	408	949	66	5323	109	450	1371.84503302	2318	100
Azerbaijan	AZE	2015	375	17205	1437	2307	1286	1272	2400	3301	1883	3359	3645	487	424	982	66	5575	111	462	1458.07675227	2388	102
Azerbaijan	AZE	2016	375	17918	1498	2432	1339	1319	2470	3505	1990	3419	3906	510	445	1023	67	5869	112	477	1554.94795987	2475	106
Azerbaijan	AZE	2017	377	18666	1558	2580	1407	1365	2559	3724	2093	3510	4166	541	469	1070	69	6151	115	495	1626.89535671	2582	109
Azerbaijan	AZE	2018	378	19368	1606	2701	1473	1407	2589	3911	2185	3621	4391	578	486	1094	70	6399	120	509		2649	111
Azerbaijan	AZE	2019	380	20125	1656	2831	1531	1445	2661	4100	2289	3708	4649	603	508	1134	71	6679	135	525		2746	114
Bahamas	BHS	1990	14	598	26	35	30	16	30	75	18	159	425	0	2	15	3	144	0	32	5.13364255808	28	8
Bahamas	BHS	1991	14	623	26	34	30	17	30	75	18	167	445	0	2	15	3	147	1	31	5.59998016534	28	8
Bahamas	BHS	1992	14	650	27	33	30	18	30	75	18	171	464	0	2	15	3	150	1	30	5.89189826116	28	8
Bahamas	BHS	1993	14	680	28	36	33	19	31	80	19	180	487	0	2	15	3	156	1	32	6.04587439003	29	8
Bahamas	BHS	1994	14	712	29	39	35	23	32	88	20	186	515	1	3	15	3	163	1	33	6.58590821481	30	8
Bahamas	BHS	1995	14	744	29	40	37	27	32	96	20	199	539	1	3	15	4	170	1	34	7.32485529168	32	8
Bahamas	BHS	1996	13	780	30	41	39	32	34	107	21	211	564	1	4	16	4	180	1	35	8.52686047538	33	8
Bahamas	BHS	1997	12	815	31	40	41	41	34	115	22	218	589	1	4	16	4	190	1	35	10.5853015573	33	7
Bahamas	BHS	1998	10	854	32	41	44	47	35	123	23	229	621	1	5	16	4	203	1	37	12.3122625464	34	7
Bahamas	BHS	1999	9	896	33	42	46	55	36	134	25	233	659	1	6	17	4	218	1	39	13.9770940471	36	7
Bahamas	BHS	2000	8	934	34	43	48	62	36	140	26	244	693	1	6	17	5	230	1	38	15.057185369	36	6
Bahamas	BHS	2001	8	974	35	44	49	65	37	145	27	242	729	2	7	18	5	240	1	40	16.0353053845	37	6
Bahamas	BHS	2002	8	1017	36	44	50	68	37	144	28	240	758	2	7	18	5	249	1	39	16.6552401364	38	6
Bahamas	BHS	2003	8	1064	38	47	52	74	37	149	29	249	792	2	7	18	5	259	1	40	17.2734454401	40	6
Bahamas	BHS	2004	8	1112	39	48	53	75	38	151	30	243	830	2	8	19	6	271	1	42	18.2337250854	41	6
Bahamas	BHS	2005	8	1157	40	49	56	77	38	154	32	242	866	2	8	19	6	281	1	43	18.9861246085	42	6
Bahamas	BHS	2006	8	1213	42	52	61	81	39	162	33	253	905	2	9	20	6	295	1	46	20.2094610605	45	6
Bahamas	BHS	2007	9	1275	43	53	63	84	39	163	35	254	938	2	9	20	6	309	1	46	21.1001993587	46	6
Bahamas	BHS	2008	9	1344	45	55	65	87	40	168	37	261	973	2	9	21	6	326	1	48	22.1206557675	48	6
Bahamas	BHS	2009	9	1410	47	57	68	88	41	176	39	260	1013	2	10	23	6	343	1	49	23.2258299068	50	7
Bahamas	BHS	2010	9	1464	48	60	71	92	42	183	40	263	1055	2	10	23	7	357	1	52	24.2410467345	52	7
Bahamas	BHS	2011	10	1504	50	62	75	96	43	192	42	266	1094	2	11	24	7	369	1	54	25.0357461982	53	7
Bahamas	BHS	2012	10	1532	52	63	77	98	43	194	43	268	1132	2	11	25	7	379	2	54	25.5353503967	53	7
Bahamas	BHS	2013	11	1559	53	64	79	100	44	205	44	277	1163	2	11	25	7	390	2	55	25.9727821759	54	7
Bahamas	BHS	2014	11	1580	55	65	79	101	45	205	45	275	1206	2	12	27	8	401	2	57	26.2016283292	55	7
Bahamas	BHS	2015	11	1609	56	66	79	103	46	206	46	277	1254	2	12	27	8	414	2	59	26.4201869402	58	8
Bahamas	BHS	2016	12	1642	58	67	80	105	48	210	48	283	1301	2	13	28	8	427	2	60	26.6702048835	59	8
Bahamas	BHS	2017	12	1676	60	69	82	106	49	216	49	287	1354	2	13	29	8	441	2	62	26.9921177597	61	8
Bahamas	BHS	2018	13	1718	63	71	84	109	51	223	51	291	1421	2	14	30	8	459	2	65		64	8
Bahamas	BHS	2019	13	1760	65	73	86	111	52	230	54	295	1504	2	14	31	8	480	2	67		66	9
Bahrain	BHR	1990	10	390	29	35	37	35	29	29	73	42	102	3	8	9	6	97	0	20	20.3523978646	58	3
Bahrain	BHR	1991	11	407	30	38	38	37	30	31	75	43	106	3	8	10	6	103	0	21	20.9920680779	59	3
Bahrain	BHR	1992	12	426	31	41	40	40	30	34	77	43	111	3	9	10	7	108	0	22	21.6237560448	59	3
Bahrain	BHR	1993	13	447	32	43	41	42	30	36	80	43	116	3	9	10	7	113	0	22	22.2106176502	59	3
Bahrain	BHR	1994	14	470	33	45	42	45	30	37	83	43	122	3	9	10	7	119	0	23	22.6360453099	60	3
Bahrain	BHR	1995	14	495	34	48	43	48	30	39	86	43	128	3	10	10	7	125	0	24	24.1686616073	61	3
Bahrain	BHR	1996	15	536	35	51	48	52	31	42	91	48	136	3	10	11	7	131	0	25	25.003764389	63	3
Bahrain	BHR	1997	16	605	36	56	54	58	33	46	96	54	145	4	11	11	8	139	0	26	26.8865243748	64	3
Bahrain	BHR	1998	17	692	37	66	57	64	33	49	103	62	158	5	11	12	9	149	0	28	28.1978835683	67	4
Bahrain	BHR	1999	18	778	38	82	64	70	35	57	110	71	171	6	12	12	11	158	0	28	29.3913453888	68	4
Bahrain	BHR	2000	19	845	38	88	72	73	33	58	117	77	185	8	12	11	12	167	0	29	31.095297889	65	4
Bahrain	BHR	2001	20	901	39	98	80	80	32	58	123	81	200	10	12	11	12	178	0	30	33.6732400453	63	4
Bahrain	BHR	2002	21	971	41	108	96	84	35	63	133	80	224	10	14	12	14	196	0	30	35.0820464857	71	4
Bahrain	BHR	2003	22	1048	43	116	112	87	38	74	143	78	250	11	16	13	15	218	0	34	37.5735330199	77	4
Bahrain	BHR	2004	23	1133	45	122	128	91	40	89	154	82	278	14	17	13	18	241	0	36	41.884251564	78	5
Bahrain	BHR	2005	24	1220	48	129	141	97	41	100	166	86	309	15	18	13	20	267	0	38	45.5580212894	79	5
Bahrain	BHR	2006	26	1311	51	136	150	103	43	113	178	91	343	17	19	13	21	293	0	41	49.2900049253	79	5
Bahrain	BHR	2007	27	1403	54	146	172	108	45	126	194	97	385	21	20	13	22	321	0	44	54.8461347379	81	5
Bahrain	BHR	2008	29	1504	58	160	193	118	49	144	211	106	433	26	21	14	24	354	0	48	61.5716112298	84	6
Bahrain	BHR	2009	31	1616	63	174	215	126	51	156	230	114	485	29	23	14	26	391	0	51	69.091040178	86	6
Bahrain	BHR	2010	33	1735	68	178	236	132	53	172	252	119	542	33	25	15	28	430	0	56	75.8251121903	90	7
Bahrain	BHR	2011	35	1858	70	186	236	141	54	192	271	122	595	32	25	15	29	463	0	56	79.482018828	90	7
Bahrain	BHR	2012	37	1984	72	191	234	147	55	208	287	127	651	30	26	16	30	493	0	58	84.0229309126	90	8
Bahrain	BHR	2013	39	2118	73	201	247	156	57	216	303	135	711	30	27	16	32	523	0	62	89.0088000558	92	8
Bahrain	BHR	2014	42	2263	75	218	271	172	60	238	325	147	783	37	30	17	35	558	0	64	95.3047386347	95	8
Bahrain	BHR	2015	45	2415	78	237	291	185	64	254	354	154	868	37	33	19	37	599	0	68	99.5674587326	105	9
Bahrain	BHR	2016	49	2583	83	254	310	197	68	272	392	159	968	38	37	21	40	649	0	72	102.653113353	114	10
Bahrain	BHR	2017	53	2750	89	275	333	211	73	294	437	164	1088	38	41	23	43	706	0	77	104.670774431	125	10
Bahrain	BHR	2018	59	2922	96	303	358	225	80	316	490	169	1231	40	46	25	46	781	0	84		139	11
Bahrain	BHR	2019	65	3115	105	332	387	239	88	343	557	175	1411	41	52	28	49	880	0	91		155	12
Bangladesh	BGD	1990	2048	35026	8526	1076	4152	2281	6839	1562	1478	21696	4935	164	453	4106	2523	6056	0	11076	10319.3297026	4298	936
Bangladesh	BGD	1991	2131	37331	8396	1078	4053	2329	6264	1482	1498	19793	5055	172	438	3819	2393	6097	0	10572	10130.9903081	4061	883
Bangladesh	BGD	1992	2207	39837	8392	1130	4369	2518	6345	1566	1539	20384	5211	184	455	3872	2447	6237	0	10892	10125.5505849	4128	911
Bangladesh	BGD	1993	2276	42190	8414	1175	4564	2657	6315	1596	1581	20084	5401	197	471	3861	2451	6385	0	11089	10016.0536385	4175	923
Bangladesh	BGD	1994	2339	44377	8447	1223	4778	2799	6298	1633	1624	19920	5590	209	487	3853	2452	6545	0	11259	9934.15175962	4222	939
Bangladesh	BGD	1995	2393	46386	8522	1278	5112	2968	6466	1720	1672	20441	5787	219	512	3935	2503	6735	0	11624	9956.54066571	4346	983
Bangladesh	BGD	1996	2431	48104	8567	1328	5276	3100	6410	1729	1712	19872	5973	235	528	3901	2485	6903	0	11747	9891.29423394	4384	996
Bangladesh	BGD	1997	2447	49847	8608	1358	5368	3192	6330	1733	1752	19167	6170	246	543	3852	2446	7083	0	11737	9870.88674929	4394	1011
Bangladesh	BGD	1998	2449	51645	8672	1375	5356	3307	6299	1756	1799	18411	6372	254	561	3830	2403	7294	0	11740	9825.49237231	4418	1044
Bangladesh	BGD	1999	2447	53544	8780	1406	5468	3444	6339	1823	1856	18136	6617	264	583	3847	2388	7534	0	11772	9899.81459447	4453	1097
Bangladesh	BGD	2000	2450	55573	8973	1482	5865	3748	6639	1928	1929	18852	6905	271	619	3978	2476	7826	0	12143	10044.9190604	4629	1182
Bangladesh	BGD	2001	2439	57467	9168	1509	6030	3982	6752	1989	2010	19051	7223	273	642	4015	2494	8107	0	12198	10253.9283134	4701	1241
Bangladesh	BGD	2002	2404	59455	9412	1561	6366	4218	6961	2096	2120	19699	7671	288	672	4117	2538	8449	0	12400	10544.4004058	4834	1316
Bangladesh	BGD	2003	2363	61521	9696	1634	6764	4454	7180	2209	2249	20262	8197	310	709	4242	2586	8835	0	12708	10798.0929659	5014	1384
Bangladesh	BGD	2004	2335	63780	9986	1727	7162	4734	7345	2342	2389	20730	8751	349	747	4359	2637	9252	0	13042	11088.2041905	5179	1444
Bangladesh	BGD	2005	2340	66456	10324	1857	7791	5179	7683	2554	2546	22056	9331	391	801	4573	2759	9735	0	13672	11268.2697639	5444	1535
Bangladesh	BGD	2006	2367	69438	10695	1992	8362	5583	8018	2721	2735	23006	10006	440	862	4791	2871	10308	0	14375	11372.4890824	5747	1616
Bangladesh	BGD	2007	2396	72848	11048	2166	8890	5988	8222	2898	2954	23545	10762	526	924	4963	2939	10976	0	15069	11725.7686751	6016	1672
Bangladesh	BGD	2008	2433	76657	11384	2307	9382	6370	8329	3099	3195	24420	11575	611	984	5088	2977	11705	0	15633	11856.1489873	6232	1718
Bangladesh	BGD	2009	2486	80761	11738	2466	10107	6914	8520	3392	3452	25403	12479	708	1054	5259	3054	12486	0	16348	11904.8819915	6483	1798
Bangladesh	BGD	2010	2549	84953	12098	2574	10582	7308	8736	3723	3694	25846	13349	804	1116	5428	3117	13241	0	16956	11789.8869887	6760	1895
Bangladesh	BGD	2011	2626	89158	12341	2674	10934	7679	8575	3952	3898	26202	14126	894	1152	5455	3121	13891	0	17302	11721.9389331	6880	1921
Bangladesh	BGD	2012	2713	93841	12530	2840	11726	8253	8603	4283	4107	27943	14957	977	1219	5605	3187	14618	0	18007	11571.8365884	7044	1979
Bangladesh	BGD	2013	2809	98659	12722	2960	12115	8691	8738	4527	4343	28545	15964	1058	1293	5747	3241	15445	0	18643	11700.850213	7288	2057
Bangladesh	BGD	2014	2912	103710	12976	3092	12500	9137	8992	4785	4606	28966	17113	1162	1391	5941	3303	16384	0	19452	11705.8775068	7674	2156
Bangladesh	BGD	2015	3024	109062	13314	3246	13134	9673	9161	5122	4872	30151	18258	1284	1471	6102	3375	17333	0	20236	11746.8982664	7935	2241
Bangladesh	BGD	2016	3184	115584	13975	3451	13944	10318	9527	5560	5247	31459	19869	1458	1585	6383	3497	18731	0	21449	12006.1305985	8334	2369
Bangladesh	BGD	2017	3358	123269	14782	3691	14826	10998	10047	6043	5711	32759	21886	1717	1728	6723	3631	20493	0	22948	12337.3340256	8906	2523
Bangladesh	BGD	2018	3512	131700	15490	3965	15987	11770	10426	6623	6176	34474	23936	2008	1861	7024	3768	22231	0	24483		9404	2662
Bangladesh	BGD	2019	3667	140999	16215	4223	17036	12464	10785	7178	6682	35965	26182	2280	1990	7306	3905	24096	0	25942		9890	2798
Barbados	BRB	1990	8	819	22	56	34	11	59	123	39	209	904	1	3	21	4	262	0	31	3.9881691403	27	14
Barbados	BRB	1991	8	840	23	57	36	12	58	127	40	216	971	1	3	21	4	273	0	30	4.21506402644	27	13
Barbados	BRB	1992	8	864	24	59	38	13	59	134	41	222	1042	1	3	21	4	286	0	31	4.42812150644	28	13
Barbados	BRB	1993	8	889	24	60	40	14	59	141	43	227	1104	1	4	22	4	298	0	32	4.72046711066	28	13
Barbados	BRB	1994	8	911	25	61	41	16	59	145	44	234	1160	2	4	22	5	309	0	32	5.18377976371	29	13
Barbados	BRB	1995	8	934	25	61	42	18	59	151	44	235	1202	2	5	22	5	317	0	32	5.61306025033	29	12
Barbados	BRB	1996	8	962	25	60	43	21	60	157	45	235	1240	2	6	22	5	327	1	33	6.41611913065	30	11
Barbados	BRB	1997	8	1002	26	59	44	26	61	169	47	233	1288	3	7	22	5	342	1	34	7.82824295264	31	10
Barbados	BRB	1998	8	1049	26	58	46	32	60	187	48	240	1333	3	9	22	6	358	1	34	9.85249957143	31	9
Barbados	BRB	1999	7	1097	27	55	48	40	59	204	49	244	1371	4	11	21	6	375	1	33	12.3033370238	30	8
Barbados	BRB	2000	7	1142	27	54	49	49	60	220	51	240	1414	5	13	22	7	393	1	33	14.7269683313	30	8
Barbados	BRB	2001	8	1182	28	53	48	52	57	226	53	245	1452	5	14	21	6	413	1	32	15.8125446284	30	8
Barbados	BRB	2002	8	1228	29	55	52	56	60	236	55	251	1498	5	15	23	7	443	1	34	17.2250316563	32	8
Barbados	BRB	2003	8	1274	30	60	55	61	61	255	58	266	1538	6	16	24	7	474	1	36	18.4185036567	35	8
Barbados	BRB	2004	8	1322	31	62	58	63	63	263	60	270	1586	6	17	24	7	504	1	37	19.4310060132	36	8
Barbados	BRB	2005	8	1370	32	64	59	65	61	267	62	265	1622	6	18	24	8	527	1	38	20.2813993027	37	7
Barbados	BRB	2006	8	1433	33	67	62	68	62	271	65	266	1674	6	19	25	8	551	1	39	21.5311530878	38	7
Barbados	BRB	2007	9	1514	34	69	65	71	61	288	68	271	1738	6	19	25	8	575	1	40	22.9376820911	39	8
Barbados	BRB	2008	9	1600	34	72	69	73	61	300	71	281	1806	6	20	26	8	601	1	41	23.9341694111	39	8
Barbados	BRB	2009	9	1683	35	74	74	75	60	322	74	284	1871	7	20	26	9	624	1	41	24.8632693966	39	8
Barbados	BRB	2010	9	1746	36	78	75	78	61	332	77	286	1944	7	21	26	9	647	1	42	26.0655893794	41	8
Barbados	BRB	2011	10	1795	37	79	78	80	61	342	79	285	2006	7	22	27	9	667	1	43	26.7056990593	41	8
Barbados	BRB	2012	10	1835	39	81	81	81	62	344	82	285	2071	7	23	28	10	686	1	44	27.3332683039	43	8
Barbados	BRB	2013	10	1873	40	84	84	82	64	358	84	294	2142	7	24	28	10	708	1	46	27.5977802771	44	8
Barbados	BRB	2014	11	1911	41	86	84	83	65	366	87	295	2218	7	24	29	10	729	1	47	27.5597803591	45	8
Barbados	BRB	2015	11	1948	42	87	85	84	66	372	89	296	2297	7	25	30	10	750	1	48	27.7294426791	46	9
Barbados	BRB	2016	11	1983	44	89	86	85	68	380	92	298	2386	7	25	31	10	772	1	49	28.0125981274	47	9
Barbados	BRB	2017	12	2018	45	91	87	86	70	389	95	300	2490	7	26	32	10	797	1	51	28.4544808191	48	9
Barbados	BRB	2018	12	2056	47	94	89	87	72	401	100	301	2691	7	27	33	11	835	1	53		50	9
Barbados	BRB	2019	13	2098	50	99	91	88	77	412	107	303	3017	7	29	35	11	886	1	56		53	10
Belarus	BLR	1990	167	31443	3253	1424	2182	2277	6739	6851	3254	5181	9863	648	500	595	149	14978	251	1886	1186.52106903	5111	182
Belarus	BLR	1991	176	32256	3496	1618	2298	2282	6884	7256	3452	5422	10374	687	516	635	152	15789	255	1876	1245.85719033	5403	187
Belarus	BLR	1992	185	33030	3714	1796	2441	2310	6955	7578	3646	5647	10860	706	539	664	157	16515	259	1900	1281.88121793	5627	192
Belarus	BLR	1993	193	33714	3911	2030	2654	2358	7278	7981	3843	5944	11402	721	591	714	168	17245	261	2026	1312.74099874	6092	204
Belarus	BLR	1994	201	34107	4004	2135	2711	2374	7003	7895	3974	5907	11811	713	595	701	170	17593	262	1997	1312.74204751	5956	205
Belarus	BLR	1995	209	34422	4062	2174	2909	2525	6862	7935	4097	5905	12207	717	619	702	183	17834	264	2095	1333.51925038	5970	209
Belarus	BLR	1996	216	34658	4051	2549	2854	2490	6689	8024	4165	5891	12715	724	610	689	170	17980	267	1935	1336.45424343	5827	211
Belarus	BLR	1997	222	34903	4018	2949	2920	2479	6604	8395	4245	6020	13298	741	613	684	165	18175	270	1849	1348.32825881	5784	215
Belarus	BLR	1998	228	34996	3947	3432	3021	2478	6542	8638	4314	5996	13865	797	621	685	162	18248	275	1807	1378.97027765	5711	219
Belarus	BLR	1999	235	35081	3837	3933	3219	2511	6479	9130	4368	6105	14325	860	637	689	162	18273	281	1792	1415.7134077	5587	226
Belarus	BLR	2000	243	34873	3686	4276	3325	2570	5845	8628	4393	5581	14558	893	618	637	154	18002	289	1724	1421.58396248	5049	220
Belarus	BLR	2001	262	34925	3635	4511	3115	2540	5900	9395	4438	5842	15071	956	633	657	162	18064	298	1655	1523.36754356	5123	226
Belarus	BLR	2002	292	34809	3549	4926	3130	2598	5795	10043	4511	6061	15426	1029	671	655	170	17953	306	1644	1637.24073615	4989	235
Belarus	BLR	2003	326	34542	3417	5046	3142	2572	5405	9685	4520	5868	15586	1071	651	628	172	17634	341	1647	1688.06635328	4686	232
Belarus	BLR	2004	359	34437	3316	5286	3500	2601	5246	9518	4506	5857	15786	1120	658	628	173	17452	349	1685	1725.20642575	4557	239
Belarus	BLR	2005	383	34482	3257	5773	3975	2663	5207	9618	4529	5786	16163	1223	687	649	177	17458	361	1795	1802.77074221	4607	249
Belarus	BLR	2006	401	34681	3186	5766	3742	2597	4974	9239	4485	5863	16762	1302	687	633	184	17536	379	1719	1951.89082529	4401	247
Belarus	BLR	2007	421	35121	3114	5794	3608	2572	4661	8924	4464	5853	17773	1376	676	608	188	17811	396	1650	2094.43661216	4112	243
Belarus	BLR	2008	438	35653	3083	6154	3774	2575	4693	8784	4467	5889	19079	1514	713	629	197	18351	442	1686	2247.58241563	4202	247
Belarus	BLR	2009	453	36267	3062	6653	4256	2584	4766	8927	4487	6083	20421	1645	749	650	205	18867	479	1747	2398.61437586	4259	264
Belarus	BLR	2010	461	36706	3073	7004	4514	2666	4901	8830	4535	6127	21793	1814	809	686	211	19656	490	1875	2514.91689738	4490	262
Belarus	BLR	2011	461	36966	3083	7097	4453	2584	4951	9242	4526	6560	23031	1946	843	712	228	20359	497	1914	2721.0387854	4558	263
Belarus	BLR	2012	457	36859	3023	6652	4068	2462	4456	8111	4503	6001	24166	1934	772	659	215	20836	518	1736	2818.55090729	4091	243
Belarus	BLR	2013	450	37037	3022	6797	4114	2473	4457	7846	4528	6242	25740	2092	786	672	230	21731	527	1760	3059.39840412	4036	244
Belarus	BLR	2014	444	37240	3040	7073	4238	2498	4548	7981	4598	6283	27422	2285	807	688	248	22661	552	1826	3326.6429758	4144	244
Belarus	BLR	2015	440	37510	3074	7351	4296	2373	4633	8321	4709	5995	28979	2379	809	696	250	23566	560	1802	3339.91789891	4219	241
Belarus	BLR	2016	437	38417	3155	7648	4458	2429	4776	8775	4902	6081	30435	2464	830	710	257	24653	555	1818	3424.37247041	4329	242
Belarus	BLR	2017	432	39465	3254	7968	4602	2472	4942	9155	5116	6137	31766	2556	858	732	264	25742	555	1855	3481.45554173	4504	244
Belarus	BLR	2018	429	40271	3315	8192	4721	2516	5013	9569	5252	6134	32698	2686	874	738	269	26525	499	1861		4556	244
Belarus	BLR	2019	427	41067	3370	8468	4826	2559	5131	9925	5387	6129	33651	2757	900	754	275	27343	413	1885		4690	246
Belgium	BEL	1990	482	78846	4847	3597	3396	4145	3026	7826	13213	3485	31140	2458	1057	973	601	30389	828	3951	4587.99184149	8894	480
Belgium	BEL	1991	522	80432	4919	3710	3410	4145	2972	7852	13742	3450	32676	2586	1062	1003	641	31058	848	4100	4838.79101986	8989	472
Belgium	BEL	1992	560	82183	4981	3844	3667	4213	2968	8553	14249	3586	34249	2594	1092	1056	699	31804	868	4326	5159.56323799	9072	488
Belgium	BEL	1993	593	83702	5026	4054	3674	4164	2956	8720	14696	3612	35794	2607	1108	1113	775	32464	894	4610	5427.59298299	9213	477
Belgium	BEL	1994	620	85364	5054	4175	3876	4220	2936	9231	15049	3714	37259	2740	1124	1164	824	33129	916	4748	5643.38472493	9250	468
Belgium	BEL	1995	639	86752	5062	4146	3791	4272	2879	9218	15312	3696	38783	2676	1130	1211	858	33705	941	4908	5675.20299152	9347	454
Belgium	BEL	1996	650	88038	5003	3660	3692	4163	2783	9250	15434	3653	40133	2653	1121	1234	883	34181	961	4818	5593.38630068	9127	435
Belgium	BEL	1997	660	89393	4913	4389	3620	4188	2776	9599	15461	3738	41597	2659	1129	1281	894	34761	981	4951	5612.22062333	9212	421
Belgium	BEL	1998	668	90814	4787	4731	3485	4110	2780	10177	15469	3692	43033	2574	1143	1335	944	35356	1000	4926	5554.56082971	9200	407
Belgium	BEL	1999	676	91909	4681	5033	3422	4017	2758	10004	15476	3619	44657	2634	1144	1379	906	35893	1018	4942	5491.54542106	9380	393
Belgium	BEL	2000	684	93202	4606	5298	3463	3987	2763	10433	15521	3604	46287	2788	1150	1438	846	36463	1042	4936	5372.50064711	9390	387
Belgium	BEL	2001	691	94415	4570	5594	3533	4012	2768	10661	15628	3591	48737	2928	1144	1486	850	37181	1069	4935	5342.03277755	9428	385
Belgium	BEL	2002	695	95730	4560	5847	3613	3997	2831	11047	15800	3553	52209	2948	1163	1566	843	38231	1087	4983	5378.70261137	9609	389
Belgium	BEL	2003	700	96947	4554	6077	3661	3977	2849	11159	15973	3506	55888	2984	1143	1626	820	39264	1120	4985	5312.83392492	9632	391
Belgium	BEL	2004	708	97999	4534	6209	3762	3915	2847	11287	16198	3490	58939	2931	1136	1670	823	40133	1147	4931	5417.18864474	9679	397
Belgium	BEL	2005	723	99061	4521	6405	3899	3778	2893	11570	16509	3500	60667	2991	1169	1740	834	40837	1167	4979	5512.91189685	9835	404
Belgium	BEL	2006	753	99739	4478	6376	3946	3762	2841	11532	16699	3439	60959	2986	1166	1750	827	41113	1188	4826	5584.21371968	9620	406
Belgium	BEL	2007	802	100573	4461	6515	4168	3820	2939	12296	17037	3602	61053	3033	1222	1839	880	41571	1211	4906	5868.91193578	9813	421
Belgium	BEL	2008	860	100872	4454	6232	4319	3683	3086	12806	17368	3539	61097	3128	1258	1952	955	41847	1231	4825	6181.47265669	9659	436
Belgium	BEL	2009	921	101637	4405	6750	4462	3814	3073	12930	17885	3636	60677	3055	1359	1950	992	42510	1249	5154	6470.23857891	10645	432
Belgium	BEL	2010	976	102300	4362	6842	4461	3675	3083	13057	18344	3645	60355	3108	1455	1979	1037	42991	1285	5259	6854.49553063	11041	426
Belgium	BEL	2011	1031	103160	4328	6824	4554	3708	3119	13357	18761	3665	59869	3090	1535	2008	1142	43565	1339	5432	7444.63891861	11497	417
Belgium	BEL	2012	1095	103988	4298	6924	4585	3715	3180	13357	19275	3568	59324	3153	1609	2059	1225	44227	1392	5651	8045.81050652	11987	410
Belgium	BEL	2013	1158	105000	4257	6983	4593	3778	3201	13978	19747	3658	58809	3092	1668	2102	1290	44849	1449	5723	8544.64947423	12231	404
Belgium	BEL	2014	1212	105502	4222	6985	4498	3740	3177	13617	20193	3500	58739	3067	1665	2118	1326	45321	1512	5695	8963.49031376	12257	388
Belgium	BEL	2015	1246	106248	4216	7067	4612	3660	3266	14316	20594	3565	59429	3037	1727	2177	1368	46027	1585	5817	9357.86564582	12397	398
Belgium	BEL	2016	1254	105758	4203	7042	4497	3594	3208	14213	20643	3431	60692	3024	1702	2175	1364	46254	1643	5670	9450.23912128	12207	392
Belgium	BEL	2017	1254	105577	4220	7149	4568	3627	3250	14349	20675	3433	62368	3070	1701	2201	1349	46740	1668	5652	9490.42287568	12194	398
Belgium	BEL	2018	1260	106458	4276	7259	4599	3658	3278	14486	20873	3438	64129	3109	1713	2222	1346	47593	1709	5639		12201	403
Belgium	BEL	2019	1265	107879	4352	7395	4632	3687	3313	14663	21155	3433	66198	3149	1731	2248	1346	48789	1753	5647		12260	408
Belize	BLZ	1990	6	77	6	18	5	3	14	21	7	80	98	0	1	3	1	28	0	5	3.19850314911	10	3
Belize	BLZ	1991	6	80	6	19	5	3	14	22	7	91	106	0	1	2	1	29	0	5	3.40639307301	10	3
Belize	BLZ	1992	6	83	7	19	6	3	14	24	7	99	115	0	1	3	1	31	0	5	3.52812088905	10	3
Belize	BLZ	1993	6	87	7	19	6	4	14	26	8	100	125	0	1	3	1	34	0	5	3.481783507	10	3
Belize	BLZ	1994	6	92	7	19	6	4	15	29	8	107	136	1	2	3	1	36	0	6	3.85468199354	11	3
Belize	BLZ	1995	6	98	8	20	7	5	16	33	9	119	148	1	2	3	1	39	0	6	4.28596555513	12	3
Belize	BLZ	1996	6	104	9	21	8	6	18	38	10	137	163	1	2	3	1	43	1	7	5.06090080639	14	3
Belize	BLZ	1997	6	112	10	21	9	8	21	43	11	158	179	1	3	4	1	49	1	8	6.51051828849	16	3
Belize	BLZ	1998	5	119	11	21	10	9	23	45	12	167	193	1	4	4	1	54	1	9	7.71298647904	18	3
Belize	BLZ	1999	5	127	12	20	10	10	25	45	13	173	205	2	5	4	2	59	1	9	8.78805781376	19	3
Belize	BLZ	2000	5	134	13	21	11	11	25	47	14	178	214	2	5	5	2	62	1	9	9.58497764083	20	3
Belize	BLZ	2001	5	141	13	22	11	12	25	50	14	193	223	2	5	5	2	64	1	9	10.1586383203	20	3
Belize	BLZ	2002	5	150	13	22	12	13	24	50	15	197	233	2	6	5	2	67	1	9	10.8861277123	20	3
Belize	BLZ	2003	5	160	13	23	12	14	24	52	15	205	245	2	6	5	2	70	1	10	11.7012281867	20	3
Belize	BLZ	2004	5	170	14	25	13	15	24	56	16	212	257	3	6	5	2	73	1	10	12.3929879798	21	3
Belize	BLZ	2005	5	181	14	27	15	17	25	61	17	226	269	3	7	5	2	76	1	11	12.9999110449	22	3
Belize	BLZ	2006	5	193	15	28	16	18	25	66	18	237	281	4	7	5	2	81	1	11	13.8268559312	23	3
Belize	BLZ	2007	5	206	15	30	17	19	26	70	19	244	292	4	8	6	2	86	1	12	14.7314747933	24	3
Belize	BLZ	2008	5	220	16	31	18	20	26	71	20	240	304	4	8	6	2	92	1	12	15.6072274915	25	3
Belize	BLZ	2009	5	234	17	32	19	20	26	75	22	245	318	4	8	6	2	98	1	13	16.1202907598	26	3
Belize	BLZ	2010	6	248	18	34	21	22	28	80	23	268	332	5	9	7	3	104	1	14	16.6020257968	27	3
Belize	BLZ	2011	6	259	19	36	23	23	29	84	24	280	349	5	9	7	3	109	1	14	17.5968033877	28	3
Belize	BLZ	2012	6	270	20	37	24	24	29	88	26	283	369	5	9	7	3	115	1	15	18.3581911828	29	4
Belize	BLZ	2013	7	280	21	38	25	25	31	92	27	287	390	5	10	8	3	121	1	16	19.043743586	30	4
Belize	BLZ	2014	7	290	23	39	27	26	32	95	28	300	412	6	10	8	3	128	1	16	19.8682840602	32	4
Belize	BLZ	2015	7	302	24	42	28	27	33	97	30	304	435	6	11	8	3	134	1	17	20.8566752305	34	4
Belize	BLZ	2016	8	315	25	43	29	28	35	101	31	310	457	7	11	9	3	142	1	18	21.8886494756	35	4
Belize	BLZ	2017	8	329	26	45	30	29	36	106	33	323	483	7	12	9	4	151	1	19	22.4431755202	37	4
Belize	BLZ	2018	9	346	27	48	32	30	38	114	35	339	516	7	13	10	4	161	2	20		40	5
Belize	BLZ	2019	9	366	29	50	34	31	40	120	38	351	557	8	13	10	4	173	2	21		42	5
Benin	BEN	1990	148	1202	103	148	57	90	365	109	183	1562	495	8	32	98	16	340	0	92	144.200339251	186	27
Benin	BEN	1991	155	1244	105	155	60	96	368	112	191	1610	514	8	33	100	16	351	0	96	148.241760789	189	28
Benin	BEN	1992	161	1289	106	163	63	102	369	116	198	1667	533	8	35	102	17	363	0	99	152.445850599	191	28
Benin	BEN	1993	168	1342	108	172	66	110	370	120	206	1730	554	9	37	104	18	376	0	103	156.405676899	195	28
Benin	BEN	1994	173	1402	111	183	71	119	375	126	213	1825	577	9	40	108	19	390	0	109	161.46788518	200	29
Benin	BEN	1995	177	1457	113	193	76	128	378	132	220	1928	602	10	43	111	19	403	0	114	166.817653318	204	29
Benin	BEN	1996	181	1521	115	202	80	136	382	138	226	2018	631	11	46	114	20	417	0	120	172.880948094	210	29
Benin	BEN	1997	183	1587	118	211	83	145	381	141	231	2077	660	11	49	117	21	431	0	124	179.859469203	213	29
Benin	BEN	1998	184	1659	122	220	86	154	383	146	237	2140	694	12	52	121	22	447	0	128	187.477621902	219	30
Benin	BEN	1999	184	1733	125	230	88	161	384	151	241	2194	732	12	56	127	23	462	0	132	195.132157214	226	30
Benin	BEN	2000	184	1802	128	246	91	170	392	157	245	2274	774	13	60	134	24	478	0	136	203.682022876	234	30
Benin	BEN	2001	184	1877	133	259	94	178	402	165	250	2344	820	13	63	142	25	496	0	139	212.261270323	243	30
Benin	BEN	2002	183	1954	138	290	98	188	415	173	254	2416	875	15	67	152	26	516	0	143	227.029431213	253	31
Benin	BEN	2003	183	2038	145	309	103	197	428	184	260	2499	939	16	71	162	27	539	0	149	233.895272171	264	32
Benin	BEN	2004	183	2127	151	345	109	208	440	197	266	2595	1002	18	76	171	29	562	0	154	243.362979903	273	32
Benin	BEN	2005	184	2221	157	370	115	219	450	207	272	2690	1058	19	80	180	29	585	0	159	247.234442647	281	33
Benin	BEN	2006	189	2328	164	396	120	229	463	217	279	2767	1124	20	86	191	31	611	0	165	255.323838545	290	34
Benin	BEN	2007	193	2449	171	418	125	240	475	227	286	2860	1188	21	92	202	32	639	0	171	264.029390704	299	34
Benin	BEN	2008	199	2583	179	434	129	250	494	236	295	2962	1269	22	96	212	33	671	0	177	273.022029663	313	36
Benin	BEN	2009	205	2725	188	461	136	263	517	251	305	3108	1345	23	102	224	36	704	0	187	287.129618097	330	37
Benin	BEN	2010	211	2858	195	493	143	277	537	265	313	3268	1407	24	107	236	38	734	0	198	303.408768019	345	39
Benin	BEN	2011	217	2990	203	522	152	292	560	282	320	3438	1475	26	113	249	40	765	0	209	330.750572433	361	40
Benin	BEN	2012	223	3120	210	554	157	306	577	294	325	3559	1538	28	118	258	42	795	0	218	361.144661632	374	41
Benin	BEN	2013	230	3255	218	562	161	317	593	303	330	3644	1612	28	122	266	44	827	0	225	381.444075828	388	42
Benin	BEN	2014	236	3401	225	559	165	332	608	312	336	3733	1683	28	128	276	46	859	0	233	390.04827237	402	44
Benin	BEN	2015	243	3555	234	602	169	346	618	320	345	3797	1745	30	133	283	47	891	0	238	403.748404781	413	44
Benin	BEN	2016	251	3766	243	629	178	369	635	337	361	3970	1842	32	140	295	49	935	0	250	406.36060099	429	46
Benin	BEN	2017	260	3996	253	650	188	394	656	360	380	4158	1953	35	148	309	51	985	0	263	408.801310497	448	47
Benin	BEN	2018	267	4204	261	642	197	413	667	379	399	4277	2074	37	155	318	52	1032	0	273		462	49
Benin	BEN	2019	274	4418	271	653	209	437	687	403	421	4461	2211	41	164	332	55	1084	0	287		483	50
Bermuda	BMU	1990	5	267	11	20	15	13	11	34	31	27	188	0	1	6	1	109	0	14	1.50932503443	26	3
Bermuda	BMU	1991	4	282	11	20	16	14	11	36	31	28	200	0	1	6	1	111	0	14	1.57958449642	26	3
Bermuda	BMU	1992	4	296	11	20	17	14	11	38	32	28	212	0	1	6	1	114	0	13	1.69300290559	26	3
Bermuda	BMU	1993	4	309	11	21	18	15	11	41	33	29	227	0	2	6	2	118	0	14	1.85200704337	26	2
Bermuda	BMU	1994	4	321	12	21	18	15	11	44	33	29	241	1	2	6	2	122	0	14	2.12770868298	26	2
Bermuda	BMU	1995	4	329	12	21	18	16	11	46	34	30	256	1	2	6	2	125	0	13	2.40504223682	26	2
Bermuda	BMU	1996	3	338	12	20	18	15	11	48	35	29	274	1	3	6	2	131	1	13	2.89350001603	27	2
Bermuda	BMU	1997	3	345	12	19	19	18	11	52	36	31	292	1	4	6	2	137	1	13	3.79019342608	26	2
Bermuda	BMU	1998	3	353	13	19	20	19	11	57	38	31	313	1	4	6	2	145	1	13	4.76538446369	27	2
Bermuda	BMU	1999	2	359	13	19	21	20	12	59	40	31	333	1	5	6	2	153	1	14	5.74561391727	28	2
Bermuda	BMU	2000	2	365	14	19	21	22	12	60	41	30	351	1	6	6	2	160	1	14	6.52767388192	29	1
Bermuda	BMU	2001	2	369	14	19	21	22	12	60	43	29	368	2	6	6	2	165	1	13	7.02482391957	29	1
Bermuda	BMU	2002	2	370	14	19	21	22	12	59	44	29	384	2	6	6	2	170	1	13	7.65058901928	30	1
Bermuda	BMU	2003	2	369	15	20	22	22	12	58	46	29	401	2	6	6	3	175	1	14	8.38271191675	32	1
Bermuda	BMU	2004	2	368	15	21	23	22	12	57	48	27	418	2	6	6	3	180	1	14	9.01227942732	32	1
Bermuda	BMU	2005	2	370	16	22	23	22	13	56	50	27	437	2	7	6	3	186	1	14	9.67076309073	34	1
Bermuda	BMU	2006	2	373	16	23	24	22	13	56	52	26	462	2	7	7	3	194	1	15	10.3525585061	35	1
Bermuda	BMU	2007	2	378	17	23	25	22	13	56	55	26	489	2	7	7	3	202	1	15	11.1094391985	36	1
Bermuda	BMU	2008	2	382	18	24	26	22	13	57	58	25	519	2	7	7	3	211	1	15	11.9392119951	37	1
Bermuda	BMU	2009	2	388	18	25	27	22	13	59	61	25	548	2	8	7	3	219	1	16	12.6387365728	38	1
Bermuda	BMU	2010	2	393	19	26	28	22	14	60	64	24	575	3	8	8	4	228	1	17	13.202762175	39	1
Bermuda	BMU	2011	2	399	20	26	28	22	14	60	66	24	602	3	8	8	4	235	1	17	13.6471282058	40	1
Bermuda	BMU	2012	2	406	20	27	29	22	14	60	68	24	629	3	8	8	4	244	1	17	13.9359281949	41	1
Bermuda	BMU	2013	3	414	21	27	30	22	15	62	70	23	656	3	8	8	4	252	1	18	14.7551270865	42	1
Bermuda	BMU	2014	3	421	21	28	30	22	15	65	72	23	683	3	8	8	4	261	2	18	15.6505570398	43	1
Bermuda	BMU	2015	3	427	22	29	32	22	16	67	74	24	706	3	9	9	4	268	2	18	15.9959176959	44	1
Bermuda	BMU	2016	3	434	22	29	32	23	16	69	76	24	731	3	9	9	4	275	2	19	16.017922022	44	1
Bermuda	BMU	2017	3	440	22	29	32	23	16	70	77	24	759	3	9	9	5	282	2	19	15.9260265099	45	1
Bermuda	BMU	2018	3	447	23	30	32	23	17	71	80	24	789	3	9	9	5	291	2	19		47	1
Bermuda	BMU	2019	3	453	23	31	32	23	17	72	82	24	821	3	10	9	5	300	2	20		48	1
Bhutan	BTN	1990	7	158	32	6	22	15	32	10	7	126	19	1	2	20	11	32	0	54	42.928746208	16	5
Bhutan	BTN	1991	7	163	33	6	23	15	32	11	8	126	19	1	3	20	12	33	0	55	42.1544344931	16	5
Bhutan	BTN	1992	7	168	34	6	23	16	32	11	8	126	21	1	3	21	12	34	0	55	41.1918938548	17	6
Bhutan	BTN	1993	7	175	34	6	25	17	33	11	8	127	22	1	3	21	12	36	0	57	40.8868640885	17	6
Bhutan	BTN	1994	8	181	35	7	26	18	34	12	9	128	23	1	3	21	12	38	0	58	40.9130900086	18	6
Bhutan	BTN	1995	8	188	36	7	28	19	34	13	9	131	25	1	3	21	12	40	0	60	41.2793087228	18	6
Bhutan	BTN	1996	8	195	37	7	30	20	34	13	10	130	27	1	3	21	12	42	0	61	42.1583510925	19	7
Bhutan	BTN	1997	9	202	38	8	32	22	35	14	10	132	30	1	4	22	12	44	0	64	43.0493869388	20	7
Bhutan	BTN	1998	9	209	39	9	35	24	36	15	11	133	33	1	4	22	12	47	0	66	42.7403959995	20	7
Bhutan	BTN	1999	9	216	39	9	37	24	36	16	12	130	36	1	4	22	12	50	0	67	42.0269537681	21	8
Bhutan	BTN	2000	10	223	40	10	40	27	38	17	13	133	39	2	4	23	12	52	0	70	41.6626949986	22	8
Bhutan	BTN	2001	10	229	41	11	41	28	38	17	13	129	43	2	5	23	12	55	0	70	41.8394803213	22	9
Bhutan	BTN	2002	10	235	41	11	42	30	38	18	14	127	46	2	5	24	12	58	0	71	41.6174898759	23	9
Bhutan	BTN	2003	11	241	42	12	44	32	39	19	15	127	49	2	5	24	12	61	0	74	41.8073140803	24	9
Bhutan	BTN	2004	11	247	43	13	46	34	40	20	15	128	53	3	6	25	12	64	0	76	41.9186987054	25	10
Bhutan	BTN	2005	11	255	44	13	48	36	41	21	16	130	56	3	6	25	12	67	0	78	42.1460331997	26	10
Bhutan	BTN	2006	12	265	45	13	50	38	42	22	17	132	61	3	6	26	12	71	0	80	42.2770612305	27	10
Bhutan	BTN	2007	12	278	46	15	54	41	43	23	18	136	66	5	7	26	13	75	0	84	43.6619095198	28	11
Bhutan	BTN	2008	13	294	48	16	58	44	45	25	20	141	72	6	7	27	13	81	0	89	44.5835557295	29	11
Bhutan	BTN	2009	13	311	50	17	63	47	46	27	21	146	78	7	7	28	13	86	0	94	45.6682404638	31	12
Bhutan	BTN	2010	14	328	51	19	68	50	48	29	23	153	84	8	8	29	14	92	0	99	46.6901551362	32	12
Bhutan	BTN	2011	14	344	53	20	72	54	49	31	24	159	90	9	8	30	14	97	0	103	47.9588604597	33	13
Bhutan	BTN	2012	15	361	54	21	76	57	50	33	26	165	95	10	9	31	14	102	0	108	48.6592303148	34	13
Bhutan	BTN	2013	15	378	56	22	80	60	51	35	27	171	101	11	9	32	15	108	0	112	49.8594733912	36	14
Bhutan	BTN	2014	16	396	57	23	83	63	52	37	28	175	107	12	10	32	15	113	0	116	50.9864356605	37	14
Bhutan	BTN	2015	16	414	59	24	87	67	53	39	30	181	113	13	10	33	15	119	0	120	52.1379603688	38	15
Bhutan	BTN	2016	16	433	60	25	91	70	54	41	31	187	119	13	11	34	16	125	0	124	53.2215665855	39	15
Bhutan	BTN	2017	17	453	62	26	94	73	55	44	33	192	126	14	11	35	16	132	0	129	54.1302291475	40	16
Bhutan	BTN	2018	17	475	64	28	100	77	57	47	35	199	134	16	12	36	17	140	0	135		42	16
Bhutan	BTN	2019	18	500	66	29	104	80	58	49	37	205	143	17	12	37	17	149	0	140		43	17
Bolivia	BOL	1990	172	2825	213	214	389	228	1748	538	183	3640	1402	19	56	106	28	964	28	149	428.652785372	405	272
Bolivia	BOL	1991	177	2993	217	227	421	244	1784	574	193	3804	1487	20	60	109	29	1017	30	156	442.570983399	419	281
Bolivia	BOL	1992	183	3175	221	242	463	265	1826	623	204	4037	1584	22	65	113	30	1078	31	164	457.165288674	433	292
Bolivia	BOL	1993	188	3361	226	252	495	284	1876	660	215	4223	1694	23	69	116	30	1143	32	170	474.492784853	446	303
Bolivia	BOL	1994	194	3552	231	264	530	305	1908	697	228	4385	1819	24	73	118	31	1215	33	176	491.579290538	457	312
Bolivia	BOL	1995	200	3745	237	276	563	326	1965	729	241	4520	1964	25	78	122	32	1294	34	183	511.069239523	475	321
Bolivia	BOL	1996	206	3948	243	288	592	349	2000	755	255	4604	2128	27	83	124	33	1382	36	190	534.210089611	488	328
Bolivia	BOL	1997	211	4169	250	314	660	383	2082	824	272	4854	2331	30	92	131	35	1491	38	204	561.360339482	518	342
Bolivia	BOL	1998	215	4386	257	330	702	412	2135	858	289	4939	2550	33	99	135	36	1604	39	214	587.265626861	538	350
Bolivia	BOL	1999	220	4610	263	339	726	437	2187	875	306	4971	2770	33	105	138	37	1717	41	220	614.64010614	553	357
Bolivia	BOL	2000	226	4858	270	364	787	474	2240	935	323	5137	3010	37	115	142	38	1837	44	232	640.92762862	574	367
Bolivia	BOL	2001	233	5121	276	385	832	508	2274	986	340	5222	3251	40	123	146	39	1952	46	242	659.136260125	592	374
Bolivia	BOL	2002	240	5409	282	407	893	549	2324	1058	357	5431	3484	44	133	151	40	2070	48	252	677.515530267	612	386
Bolivia	BOL	2003	247	5705	288	431	948	587	2365	1121	375	5545	3738	49	142	155	41	2193	51	263	690.176200809	631	396
Bolivia	BOL	2004	254	6014	294	454	1007	625	2402	1193	393	5713	4002	54	151	159	41	2320	54	274	698.780028032	650	407
Bolivia	BOL	2005	262	6326	303	471	1048	658	2444	1247	412	5837	4280	56	158	162	43	2451	57	282	706.932428169	667	419
Bolivia	BOL	2006	270	6664	314	496	1106	692	2495	1314	436	5982	4598	62	166	167	44	2602	60	294	713.546397065	690	432
Bolivia	BOL	2007	278	7044	325	532	1207	736	2573	1443	463	6347	4940	73	177	174	46	2774	62	310	722.82041741	718	451
Bolivia	BOL	2008	287	7417	337	557	1269	768	2645	1531	492	6562	5311	80	184	179	47	2950	65	323	723.80049654	744	467
Bolivia	BOL	2009	296	7782	348	581	1330	799	2717	1615	521	6779	5680	86	191	185	48	3128	69	336	727.087421945	769	482
Bolivia	BOL	2010	305	8122	360	610	1402	836	2789	1712	549	7007	6043	95	201	192	50	3305	73	351	732.248465082	799	499
Bolivia	BOL	2011	315	8435	373	646	1481	873	2869	1829	577	7243	6406	106	213	198	51	3480	76	367	738.452635834	834	518
Bolivia	BOL	2012	325	8732	385	678	1552	909	2944	1933	603	7451	6742	115	224	205	53	3645	80	383	745.909298649	867	535
Bolivia	BOL	2013	336	9022	398	703	1601	937	3019	2009	628	7625	7089	119	232	212	54	3812	84	395	754.613027864	895	552
Bolivia	BOL	2014	347	9299	410	682	1534	937	3066	1949	652	7514	7409	101	228	214	55	3970	88	391	767.040212574	903	561
Bolivia	BOL	2015	359	9679	426	742	1678	995	3164	2133	688	7926	7903	124	244	223	57	4209	91	417	783.555926266	944	585
Bolivia	BOL	2016	371	10533	451	861	1971	1097	3316	2493	760	8668	8908	191	275	237	59	4681	95	464	801.772649449	1013	617
Bolivia	BOL	2017	385	11454	476	900	2056	1145	3409	2606	834	8905	9936	206	287	244	61	5166	98	483	816.290230888	1050	637
Bolivia	BOL	2018	397	12075	496	950	2168	1200	3517	2755	888	9196	10723	229	304	253	63	5536	102	506		1095	659
Bolivia	BOL	2019	410	12596	514	996	2269	1249	3619	2892	932	9476	11380	246	319	262	65	5850	106	528		1137	681
Bosnia and Herzegovina	BIH	1990	244	6651	1035	484	496	705	753	1093	922	1481	1318	161	239	149	16	2917	67	354	642.146853884	1864	260
Bosnia and Herzegovina	BIH	1991	254	6637	1071	530	533	736	833	1193	941	1571	1364	175	256	166	17	2951	69	393	681.707916387	2053	279
Bosnia and Herzegovina	BIH	1992	262	6594	1080	525	535	740	830	1230	950	1598	1395	163	259	166	17	2949	71	384	700.408040245	2039	281
Bosnia and Herzegovina	BIH	1993	268	6558	1087	521	526	737	834	1227	962	1583	1429	141	263	169	17	2955	75	382	700.130699655	2061	282
Bosnia and Herzegovina	BIH	1994	274	6553	1088	517	516	733	829	1226	976	1561	1470	128	265	169	17	2972	78	379	698.955770868	2063	283
Bosnia and Herzegovina	BIH	1995	278	6588	1087	512	502	725	816	1217	991	1513	1517	114	266	168	17	2996	81	374	682.651628085	2055	280
Bosnia and Herzegovina	BIH	1996	282	6764	1092	543	517	744	803	1269	1036	1495	1609	129	273	167	17	3126	85	385	683.865544004	2091	280
Bosnia and Herzegovina	BIH	1997	287	7146	1107	605	562	788	794	1396	1134	1525	1791	172	288	166	17	3424	90	404	699.876099547	2149	283
Bosnia and Herzegovina	BIH	1998	290	7590	1114	660	590	823	757	1472	1255	1476	2025	225	295	159	17	3786	95	413	710.643608824	2156	273
Bosnia and Herzegovina	BIH	1999	293	8082	1120	731	651	880	762	1678	1389	1555	2297	278	311	159	18	4198	102	432	754.653194023	2217	273
Bosnia and Herzegovina	BIH	2000	298	8553	1127	812	701	927	791	1868	1520	1603	2563	336	328	163	20	4595	108	459	795.682753168	2328	266
Bosnia and Herzegovina	BIH	2001	313	9092	1125	875	747	975	817	2102	1652	1683	2827	397	339	166	23	5009	119	473	826.359807078	2382	254
Bosnia and Herzegovina	BIH	2002	338	9739	1123	950	787	1021	849	2353	1805	1743	3120	480	350	169	27	5487	125	489	873.763112198	2451	241
Bosnia and Herzegovina	BIH	2003	368	10404	1117	1000	813	1054	866	2536	1956	1792	3408	530	350	170	30	5956	131	497	896.687832719	2477	226
Bosnia and Herzegovina	BIH	2004	396	11012	1105	1036	843	1087	873	2744	2085	1888	3662	576	350	167	32	6368	137	494	920.996520858	2461	214
Bosnia and Herzegovina	BIH	2005	415	11473	1109	1119	859	1100	920	2841	2194	1892	3916	628	360	175	36	6730	142	523	969.075140004	2590	207
Bosnia and Herzegovina	BIH	2006	426	11911	1100	1148	879	1122	911	2996	2267	1945	4102	675	360	172	37	6984	148	518	986.094781771	2561	200
Bosnia and Herzegovina	BIH	2007	436	12396	1105	1242	933	1156	968	3250	2347	2059	4312	729	378	181	41	7281	154	552	1049.0516638	2708	203
Bosnia and Herzegovina	BIH	2008	445	12749	1088	1231	890	1134	911	3140	2391	1913	4449	754	367	172	40	7441	159	533	1046.72514306	2604	190
Bosnia and Herzegovina	BIH	2009	451	13099	1085	1266	901	1144	911	3233	2444	1913	4593	767	374	173	41	7631	165	540	1047.15281526	2626	188
Bosnia and Herzegovina	BIH	2010	456	13371	1084	1290	914	1155	900	3337	2498	1917	4729	781	378	171	41	7797	172	540	1056.69662156	2618	187
Bosnia and Herzegovina	BIH	2011	459	13589	1093	1315	913	1147	891	3330	2558	1863	4862	777	383	172	42	7956	179	548	1063.33253635	2635	185
Bosnia and Herzegovina	BIH	2012	461	13851	1109	1323	886	1174	881	3285	2632	1848	4992	794	386	169	41	8113	185	542	1067.93367325	2603	181
Bosnia and Herzegovina	BIH	2013	462	14117	1132	1367	883	1203	893	3309	2714	1876	5125	811	398	171	40	8278	202	550	1089.52866695	2641	181
Bosnia and Herzegovina	BIH	2014	462	14358	1153	1389	878	1229	895	3289	2788	1889	5237	802	408	172	40	8414	208	551	1098.01974988	2653	181
Bosnia and Herzegovina	BIH	2015	462	14552	1167	1434	865	1238	910	3415	2857	1925	5334	818	421	174	40	8541	213	566	1141.0606458	2698	183
Bosnia and Herzegovina	BIH	2016	461	14667	1169	1456	817	1227	897	3389	2908	1860	5400	832	423	173	39	8608	217	569	1148.21543946	2674	179
Bosnia and Herzegovina	BIH	2017	460	14753	1173	1474	824	1223	890	3382	2953	1807	5493	810	430	173	39	8704	221	572	1139.87253239	2695	180
Bosnia and Herzegovina	BIH	2018	459	14875	1186	1505	839	1226	899	3435	3015	1797	5624	808	441	174	39	8875	229	580		2730	182
Bosnia and Herzegovina	BIH	2019	459	15103	1207	1531	844	1225	900	3460	3091	1762	5801	804	449	174	39	9120	242	584		2754	184
Botswana	BWA	1990	6	652	71	23	9	59	79	62	62	594	378	1	15	116	8	189	6	80	29.5405549803	110	6
Botswana	BWA	1991	7	694	77	25	9	64	84	68	69	642	421	2	16	123	9	208	6	87	30.5910383627	118	7
Botswana	BWA	1992	8	739	83	28	10	69	89	74	75	697	466	2	18	132	9	228	6	96	31.7274230514	127	7
Botswana	BWA	1993	9	785	90	31	11	74	95	79	82	744	513	2	20	142	10	248	6	105	32.7963274531	136	8
Botswana	BWA	1994	10	834	97	34	13	80	103	84	89	793	563	2	22	154	10	270	6	116	33.8114248971	147	8
Botswana	BWA	1995	11	882	104	38	14	85	110	88	96	830	616	3	24	166	11	292	7	127	34.1851500506	159	9
Botswana	BWA	1996	13	935	112	42	15	88	117	90	102	838	673	3	25	178	11	315	7	139	33.9874981799	170	9
Botswana	BWA	1997	14	994	120	45	16	92	122	92	109	849	734	3	27	189	12	340	7	149	34.0536014174	180	9
Botswana	BWA	1998	16	1058	127	49	17	98	128	98	115	908	790	3	29	199	13	365	7	158	36.0284541076	190	10
Botswana	BWA	1999	17	1117	134	53	18	104	133	106	121	974	836	4	31	208	13	387	7	166	37.777888414	198	10
Botswana	BWA	2000	18	1169	138	57	19	111	137	117	125	1073	864	4	33	215	14	402	7	174	39.5680152557	204	10
Botswana	BWA	2001	18	1211	139	60	20	117	139	126	126	1147	878	5	35	218	14	412	7	179	41.6695984339	209	11
Botswana	BWA	2002	18	1248	138	62	20	122	140	132	125	1195	884	5	37	219	14	418	8	181	44.1656344496	212	11
Botswana	BWA	2003	18	1280	136	62	20	125	137	132	123	1194	887	4	37	215	14	422	8	178	46.1135247413	212	11
Botswana	BWA	2004	18	1312	133	61	19	126	132	129	122	1156	892	4	37	206	14	425	8	174	47.5585741641	209	11
Botswana	BWA	2005	18	1349	132	61	20	128	126	128	122	1120	900	5	37	197	14	432	8	171	48.8320043527	206	11
Botswana	BWA	2006	18	1417	133	66	21	134	125	133	127	1128	929	7	38	195	14	447	8	176	50.5024047234	209	11
Botswana	BWA	2007	18	1524	135	71	22	143	122	144	133	1193	966	9	39	191	14	469	9	179	50.9858146393	210	11
Botswana	BWA	2008	19	1662	137	76	24	156	124	162	141	1334	1019	10	41	195	15	498	9	186	53.8236967853	216	12
Botswana	BWA	2009	19	1806	140	81	25	167	126	176	150	1432	1082	11	44	199	15	529	9	193	55.8945984081	223	12
Botswana	BWA	2010	20	1951	144	88	27	181	129	194	159	1562	1144	13	46	205	16	561	10	203	57.7558095009	232	12
Botswana	BWA	2011	20	2110	149	96	29	197	133	217	170	1713	1217	15	50	212	17	597	10	214	60.6172191054	242	13
Botswana	BWA	2012	21	2285	153	103	32	212	135	235	183	1819	1299	17	53	218	17	638	11	223	62.5581051509	251	14
Botswana	BWA	2013	21	2471	158	111	34	229	138	258	196	1948	1388	19	56	225	18	681	11	234	64.9176396183	261	14
Botswana	BWA	2014	22	2651	164	120	37	247	141	283	210	2082	1482	22	59	232	19	726	12	245	67.4946546276	272	15
Botswana	BWA	2015	23	2799	169	127	39	261	145	302	223	2176	1571	24	62	239	19	765	12	255	69.5497520856	281	15
Botswana	BWA	2016	23	2919	174	132	40	273	147	315	233	2221	1660	25	64	244	20	800	13	262	71.1014454639	289	16
Botswana	BWA	2017	24	3044	180	142	43	288	151	334	245	2300	1757	27	68	254	21	839	14	274	73.1251652536	300	16
Botswana	BWA	2018	25	3191	187	152	46	304	156	356	259	2380	1878	29	73	265	22	886	15	289		314	17
Botswana	BWA	2019	25	3356	195	160	48	318	160	374	276	2440	2021	31	77	275	22	939	16	301		326	18
Brazil	BRA	1990	1928	131278	16641	9786	10530	12503	20989	15811	11554	63656	76943	1630	3442	8977	783	38492	3926	12217	10034.8468199	16199	3430
Brazil	BRA	1991	1964	139600	17279	10234	11080	12948	20910	16510	12134	65100	83686	1760	3499	9040	815	40812	4104	12629	10305.2510594	16485	3459
Brazil	BRA	1992	2005	148627	17992	10720	11806	13563	21344	17525	12804	67794	91062	1966	3643	9269	864	43565	4360	13250	10614.6176864	17073	3544
Brazil	BRA	1993	2052	158219	18772	11384	12861	14237	22169	18864	13523	71124	99035	2215	3870	9666	929	46758	4634	14157	11195.4436525	18034	3673
Brazil	BRA	1994	2105	167816	19468	11898	13617	14784	22499	20168	14228	73088	107124	2455	4008	9875	986	49981	4893	14881	11816.7637569	18610	3730
Brazil	BRA	1995	2167	177516	20156	12319	14624	15469	22925	21242	14938	75762	115564	2741	4147	10103	1080	53428	5149	15508	12631.486534	19216	3765
Brazil	BRA	1996	2240	187944	20845	12925	15372	16250	23655	22714	15750	77983	124894	3149	4300	10464	1174	57479	5521	16420	14096.3639247	20032	3818
Brazil	BRA	1997	2323	199084	21539	13513	16244	17030	24050	23517	16648	79928	134907	3483	4412	10674	1251	61949	6062	17050	15532.8870553	20604	3856
Brazil	BRA	1998	2416	210975	22280	14233	17494	17761	24776	24695	17653	82727	145724	3865	4621	11055	1330	66970	6591	17949	16701.2334535	21542	3956
Brazil	BRA	1999	2516	222581	23018	14883	18526	18361	25403	25605	18689	84796	156597	4167	4830	11394	1423	72041	7126	18916	17779.3127855	22363	4005
Brazil	BRA	2000	2623	233434	23736	15983	19278	19206	25876	26565	19632	85334	167272	4608	5020	11747	1491	76938	7544	19638	18664.7210759	23138	4083
Brazil	BRA	2001	2748	244121	24552	16844	20416	19852	26424	27482	20621	86322	178605	5018	5236	12095	1575	81944	7918	20487	19417.0539788	23891	4171
Brazil	BRA	2002	2899	255383	25430	17944	21204	20485	27052	28761	21698	86895	191043	5499	5455	12514	1662	87349	8285	21337	20011.2785906	24621	4262
Brazil	BRA	2003	3066	266813	26351	18928	22391	21075	27735	30159	22814	87661	203873	6064	5698	12955	1727	92917	8654	22290	20660.4580854	25511	4370
Brazil	BRA	2004	3238	278327	27322	19955	23882	21728	28412	31391	23920	89067	215947	6508	5999	13471	1775	98461	9021	23144	21099.1679107	26370	4497
Brazil	BRA	2005	3406	289127	28191	20726	24615	22454	28368	32339	24921	89120	226048	6914	6157	13681	1836	103428	9411	23555	21649.9951036	26706	4547
Brazil	BRA	2006	3580	300640	29131	21936	25773	23139	28757	33883	25967	90450	235527	7588	6421	14083	1910	108775	9806	24242	22161.1993279	27445	4670
Brazil	BRA	2007	3772	312573	30072	22951	26748	23669	29100	35653	27076	92058	245352	8156	6701	14469	1955	114375	10290	24900	22790.8558149	28264	4773
Brazil	BRA	2008	3972	324838	31050	23963	27502	24351	29445	37298	28243	94163	255370	8763	7000	14882	2000	120151	10755	25574	23296.3098738	29104	4888
Brazil	BRA	2009	4173	337070	31999	24960	28208	24976	29880	39055	29442	96755	265430	9285	7317	15272	2048	125905	11363	26268	23918.5734515	29957	5025
Brazil	BRA	2010	4360	348767	32987	26133	28854	25755	30357	40985	30639	98606	275479	10115	7684	15657	2123	131457	11862	26954	24697.9379229	30916	5152
Brazil	BRA	2011	4543	360354	33991	27332	29751	26420	30948	43800	31831	101334	285290	11072	8099	16025	2201	137051	12412	27867	25504.6980038	31927	5300
Brazil	BRA	2012	4733	371524	34920	28486	29869	27080	31224	45732	33024	103770	294888	11745	8444	16277	2240	142618	13071	28403	26330.9149849	32661	5417
Brazil	BRA	2013	4926	382673	35808	29437	30228	27719	31675	47940	34283	106130	304693	12462	8854	16635	2272	148531	13772	29104	26963.734409	33620	5564
Brazil	BRA	2014	5114	393247	36652	30083	30024	28307	31849	49471	35518	107502	314780	12760	9191	16900	2263	154271	14476	29559	27618.0251277	34376	5696
Brazil	BRA	2015	5288	403833	37542	30927	30075	29286	32336	51710	36767	110276	325610	13154	9611	17241	2279	160057	15229	30150	28369.9766188	35314	5848
Brazil	BRA	2016	5424	413372	38341	32070	30477	30159	33396	54627	38019	113741	337796	13422	10144	17773	2364	166153	16209	31124	29310.0570198	36598	6070
Brazil	BRA	2017	5550	421825	38934	32413	30455	30633	33262	55837	39210	114004	351293	13899	10364	17903	2363	171485	17065	31174	30557.4745868	36837	6169
Brazil	BRA	2018	5698	431574	39776	33489	31139	31444	34036	57739	40660	115925	369873	14251	10736	18438	2426	177800	17468	32044		37761	6311
Brazil	BRA	2019	5848	441520	40746	34689	31955	32233	35044	59944	42372	118173	393302	14702	11183	19061	2493	185097	17115	33127		39012	6487
Brunei	BRN	1990	11	308	33	18	41	32	62	33	31	185	38	16	5	7	28	170	0	22	21.188957671	46	5
Brunei	BRN	1991	11	315	34	19	42	33	63	34	31	189	38	17	5	7	29	172	0	22	21.7726401323	46	5
Brunei	BRN	1992	11	324	34	20	44	35	64	36	32	193	39	19	5	7	31	176	0	23	22.2476819993	47	5
Brunei	BRN	1993	11	335	35	22	47	37	65	37	32	196	41	21	5	8	32	179	0	23	22.7645249038	48	5
Brunei	BRN	1994	11	346	35	23	48	39	65	38	33	198	42	23	5	8	33	183	0	23	23.5581889582	48	5
Brunei	BRN	1995	11	359	36	24	50	42	65	38	34	199	44	24	5	8	35	188	0	24	24.2301880634	49	5
Brunei	BRN	1996	12	373	36	25	51	44	65	40	35	201	46	26	5	8	36	193	0	24	25.3492782477	49	5
Brunei	BRN	1997	14	387	37	26	53	47	65	40	36	196	49	28	6	8	37	200	0	24	27.161444893	51	5
Brunei	BRN	1998	16	404	38	27	55	49	64	40	37	194	52	28	6	8	38	206	1	24	29.2690841966	54	5
Brunei	BRN	1999	18	422	38	28	58	52	63	41	38	197	56	29	6	8	39	214	1	25	31.582398448	56	5
Brunei	BRN	2000	20	443	39	30	61	57	62	41	39	196	60	30	6	8	41	223	1	27	34.6375003055	59	6
Brunei	BRN	2001	21	470	39	31	65	61	61	42	41	200	65	31	6	8	44	237	1	26	37.4583451706	61	6
Brunei	BRN	2002	23	505	39	34	71	65	62	43	43	209	72	33	7	8	47	257	1	27	40.9874108417	64	6
Brunei	BRN	2003	25	546	39	38	78	71	64	46	46	221	80	36	7	9	52	281	1	28	44.8572117925	68	6
Brunei	BRN	2004	27	589	39	41	85	77	66	49	48	230	88	39	8	9	56	305	1	30	48.8772761654	73	7
Brunei	BRN	2005	28	631	39	45	91	82	68	52	51	230	94	41	9	9	60	328	1	31	53.0725944911	78	7
Brunei	BRN	2006	29	672	39	48	97	88	69	56	53	236	101	44	9	10	64	348	1	32	56.605498698	83	7
Brunei	BRN	2007	31	715	39	51	103	93	69	60	55	242	108	46	10	10	67	370	1	33	60.364188418	86	8
Brunei	BRN	2008	32	759	39	54	107	98	68	64	57	242	115	46	10	10	69	393	1	34	63.979508249	89	8
Brunei	BRN	2009	33	806	39	57	112	103	70	68	60	247	123	46	11	10	72	417	1	35	67.9541912461	94	8
Brunei	BRN	2010	34	857	40	62	119	107	72	73	62	254	130	47	12	11	76	442	1	37	71.8332324384	99	9
Brunei	BRN	2011	36	909	40	66	128	112	74	79	65	260	136	50	13	11	82	468	1	38	76.3205997276	104	9
Brunei	BRN	2012	37	965	41	70	130	117	76	85	69	267	143	51	13	12	85	495	1	40	80.1641683801	109	9
Brunei	BRN	2013	39	1024	42	75	134	122	79	92	73	276	150	53	14	12	88	525	1	43	83.1898391554	115	10
Brunei	BRN	2014	41	1082	43	79	136	127	82	98	77	284	158	52	15	13	90	554	1	45	86.4152717484	121	10
Brunei	BRN	2015	42	1138	45	83	140	131	85	105	82	293	166	52	17	14	93	583	1	47	90.2255716601	127	11
Brunei	BRN	2016	44	1197	47	87	145	136	88	110	86	301	178	54	18	15	97	616	1	50	93.1445030688	134	12
Brunei	BRN	2017	46	1253	49	91	151	139	94	115	92	312	191	56	19	15	102	650	1	52	95.5353202297	142	12
Brunei	BRN	2018	48	1304	52	95	159	144	100	120	97	324	205	58	20	16	108	686	1	54		150	13
Brunei	BRN	2019	50	1356	54	99	165	147	105	125	103	333	220	60	21	17	113	726	1	56		159	13
Bulgaria	BGR	1990	817	33403	2727	902	1526	2262	3156	10106	4409	5670	6734	1059	661	443	143	15176	388	1735	1548.68281658	4148	260
Bulgaria	BGR	1991	762	32163	2632	839	1584	2218	2932	9773	4277	5508	6641	1041	621	441	148	14165	415	1748	1582.41720658	3936	253
Bulgaria	BGR	1992	711	30993	2563	783	1548	2155	2774	9018	4164	5290	6576	977	590	412	150	13295	475	1847	1560.69608082	3832	246
Bulgaria	BGR	1993	669	29925	2495	716	1396	2095	2470	7397	4063	4815	6515	895	540	379	147	12519	526	1846	1500.39418725	3564	236
Bulgaria	BGR	1994	639	29328	2458	712	1434	2105	2350	7017	4016	4779	6531	931	532	355	156	12127	547	1908	1543.67335814	3487	238
Bulgaria	BGR	1995	625	29051	2433	692	1396	2103	2239	6656	3997	4686	6562	922	521	339	157	11964	598	1921	1566.24382112	3391	236
Bulgaria	BGR	1996	621	29001	2424	695	1387	2113	2205	6558	4018	4718	6666	924	520	319	161	12060	643	1944	1624.65575981	3347	234
Bulgaria	BGR	1997	617	29063	2431	716	1458	2131	2247	6774	4083	4931	6848	984	543	310	166	12348	677	2006	1697.44369358	3440	240
Bulgaria	BGR	1998	614	29047	2442	713	1402	2133	2220	6314	4158	4830	7020	919	547	290	162	12640	707	1970	1670.0507648	3471	234
Bulgaria	BGR	1999	614	29281	2457	721	1371	2129	2164	6272	4254	4945	7213	892	546	268	150	13021	745	1871	1669.35977176	3409	234
Bulgaria	BGR	2000	615	29723	2516	780	1388	2184	2227	6610	4400	5073	7495	905	585	256	141	13601	763	1894	1728.93047747	3589	237
Bulgaria	BGR	2001	635	30651	2629	859	1431	2254	2268	6842	4626	5195	7864	928	619	253	152	14441	770	1954	1855.64098813	3781	238
Bulgaria	BGR	2002	678	32217	2823	965	1470	2373	2344	7363	4968	5356	8349	924	659	254	153	15694	784	1985	1940.32405529	4007	242
Bulgaria	BGR	2003	730	34101	3052	1090	1460	2476	2404	7788	5377	5520	8905	952	716	261	157	17160	791	2016	1983.39327496	4313	245
Bulgaria	BGR	2004	775	36100	3282	1305	1511	2647	2553	8759	5820	5906	9506	1015	800	278	170	18714	800	2147	2060.71206352	4772	252
Bulgaria	BGR	2005	796	37762	3441	1637	1450	2729	2657	9515	6204	5957	10047	1034	867	292	183	20036	805	2315	2128.41904682	5187	264
Bulgaria	BGR	2006	799	39108	3527	1881	1495	2811	2697	10304	6541	6199	10537	1102	927	305	191	21087	817	2438	2182.98724188	5465	267
Bulgaria	BGR	2007	799	40327	3600	2090	1519	2839	2660	10987	6869	6376	11031	1174	970	317	205	21999	832	2452	2206.61144934	5640	271
Bulgaria	BGR	2008	797	41477	3660	2260	1505	2883	2604	11311	7188	6380	11537	1206	1005	327	208	22825	845	2420	2257.13567121	5772	271
Bulgaria	BGR	2009	795	42559	3711	2397	1507	2895	2544	11765	7514	6487	12057	1257	1037	336	213	23616	857	2437	2308.07345067	5873	271
Bulgaria	BGR	2010	791	43557	3759	2539	1559	2936	2505	12217	7843	6605	12593	1311	1074	338	219	24347	869	2428	2359.91878781	5943	272
Bulgaria	BGR	2011	767	44495	3827	2685	1566	2962	2452	13033	8204	6669	13130	1395	1090	349	239	24963	889	2496	2432.87883766	6012	272
Bulgaria	BGR	2012	713	45397	3882	2780	1525	3007	2391	13372	8580	6576	13639	1456	1097	356	250	25468	904	2514	2447.53781584	5969	271
Bulgaria	BGR	2013	650	46309	3942	2884	1517	3050	2359	13837	8932	6630	14139	1536	1109	365	275	25956	917	2592	2486.7371261	5944	271
Bulgaria	BGR	2014	598	47325	4015	3017	1625	3097	2415	14837	9252	7070	14581	1693	1161	377	311	26565	935	2696	2557.67203982	6098	278
Bulgaria	BGR	2015	577	47886	4031	3052	1661	3105	2389	15097	9431	7037	14855	1748	1162	384	330	26972	950	2691	2519.50215778	6029	282
Bulgaria	BGR	2016	590	48328	4024	2981	1696	3036	2365	14930	9482	6831	15011	1789	1157	384	322	27399	994	2720	2543.21900117	5961	278
Bulgaria	BGR	2017	608	48541	4000	2954	1729	3000	2339	14930	9483	6724	15102	1832	1157	384	324	27747	1015	2731	2551.44545394	5888	276
Bulgaria	BGR	2018	619	48443	3968	2927	1759	2963	2328	15013	9484	6669	15202	1878	1167	384	325	28080	1038	2731		5807	277
Bulgaria	BGR	2019	631	48341	3932	2899	1778	2923	2305	15000	9482	6533	15311	1911	1169	383	326	28441	1063	2725		5737	276
Burkina Faso	BFA	1990	162	3386	236	229	119	190	828	236	372	3819	971	12	55	217	35	651	0	205	888.179476074	349	61
Burkina Faso	BFA	1991	162	3421	237	237	121	195	813	235	377	3799	995	13	57	214	35	659	0	207	893.44120753	348	61
Burkina Faso	BFA	1992	163	3481	240	245	124	201	809	237	385	3817	1027	13	59	215	36	671	0	212	900.855006951	352	61
Burkina Faso	BFA	1993	164	3544	243	255	126	207	808	238	393	3820	1063	13	61	217	37	685	0	217	910.566514854	357	61
Burkina Faso	BFA	1994	165	3611	247	264	129	213	807	241	401	3858	1101	14	63	219	38	698	0	223	920.426573091	362	62
Burkina Faso	BFA	1995	166	3684	250	275	134	221	807	246	410	3930	1143	14	66	222	39	712	0	229	927.709458643	367	62
Burkina Faso	BFA	1996	166	3771	252	287	138	230	793	251	414	4008	1178	15	69	222	40	722	0	234	941.725721336	367	61
Burkina Faso	BFA	1997	167	3912	256	301	146	242	792	262	422	4160	1234	16	72	227	41	740	0	243	962.784601855	374	62
Burkina Faso	BFA	1998	167	4081	261	316	153	256	796	274	430	4334	1301	18	77	234	43	761	0	252	984.435792569	384	62
Burkina Faso	BFA	1999	168	4251	266	335	158	266	782	282	436	4462	1371	19	79	237	44	780	0	255	1017.54488837	388	61
Burkina Faso	BFA	2000	170	4421	272	373	163	277	786	290	444	4565	1459	21	83	246	45	804	0	260	1077.25137655	398	61
Burkina Faso	BFA	2001	171	4578	279	394	170	291	785	303	450	4726	1536	21	85	254	47	825	0	264	1075.19975701	404	60
Burkina Faso	BFA	2002	173	4759	290	428	177	304	795	317	460	4858	1657	23	89	264	48	858	0	269	1092.12266682	412	60
Burkina Faso	BFA	2003	175	4970	303	455	188	324	820	341	473	5103	1790	25	93	278	51	897	0	281	1092.79516831	429	61
Burkina Faso	BFA	2004	177	5184	317	487	202	345	853	368	487	5385	1926	28	98	295	53	939	0	296	1096.83171765	449	63
Burkina Faso	BFA	2005	180	5385	332	522	216	368	884	394	500	5643	2049	32	104	311	56	978	0	311	1102.9436145	467	65
Burkina Faso	BFA	2006	181	5559	343	544	223	386	904	411	494	5796	2129	33	109	323	58	1009	0	320	1142.667257	480	66
Burkina Faso	BFA	2007	182	5739	355	541	227	401	925	421	484	5896	2214	31	113	335	60	1042	0	328	1151.66556108	495	66
Burkina Faso	BFA	2008	184	5920	366	558	226	410	940	421	473	5862	2304	31	117	345	61	1077	0	332	1187.64997989	507	67
Burkina Faso	BFA	2009	186	6120	379	573	231	426	962	431	467	5968	2398	32	122	359	64	1115	0	341	1221.77519878	525	68
Burkina Faso	BFA	2010	191	6353	395	611	243	452	1010	455	474	6238	2514	34	130	383	68	1163	0	361	1287.86507573	557	71
Burkina Faso	BFA	2011	197	6632	412	645	252	475	1049	481	489	6492	2611	36	138	404	71	1213	0	378	1353.76678748	585	74
Burkina Faso	BFA	2012	206	6997	432	692	268	511	1100	509	509	6867	2735	39	146	429	76	1281	0	402	1458.48092024	618	77
Burkina Faso	BFA	2013	216	7427	454	746	283	547	1159	539	532	7240	2871	42	156	456	81	1359	0	426	1550.78894956	655	81
Burkina Faso	BFA	2014	227	7904	477	789	300	591	1211	575	558	7678	3004	44	167	483	87	1443	0	451	1650.72536994	692	85
Burkina Faso	BFA	2015	237	8409	500	857	315	630	1259	608	585	8010	3160	49	178	507	91	1532	0	472	1761.41013708	727	88
Burkina Faso	BFA	2016	249	9045	526	925	341	687	1324	663	621	8594	3335	53	192	540	97	1636	0	506	1877.59576105	771	93
Burkina Faso	BFA	2017	260	9688	551	979	365	740	1388	715	660	9126	3529	57	206	571	103	1744	0	536	1914.64939494	813	98
Burkina Faso	BFA	2018	268	10223	571	1028	389	788	1440	766	694	9597	3710	63	218	598	108	1839	0	567		853	102
Burkina Faso	BFA	2019	275	10720	590	1056	406	820	1470	806	726	9910	3881	68	228	616	111	1925	0	590		880	104
Burundi	BDI	1990	101	1920	246	99	227	201	383	170	161	2884	669	7	40	558	146	500	0	248	374.444878485	185	31
Burundi	BDI	1991	104	1962	247	99	229	204	386	173	163	2951	677	7	40	566	147	505	0	252	378.901397551	187	32
Burundi	BDI	1992	106	1997	248	99	231	205	389	176	165	3012	685	7	41	575	148	509	0	255	377.478963461	189	32
Burundi	BDI	1993	110	2049	251	102	243	212	397	180	167	3140	697	7	42	587	152	518	0	263	374.774185675	193	32
Burundi	BDI	1994	113	2088	253	101	246	214	398	180	169	3185	706	7	42	590	152	524	0	264	388.655682124	192	32
Burundi	BDI	1995	113	2107	253	100	243	213	401	182	170	3202	716	7	43	599	153	526	0	266	384.858611754	194	33
Burundi	BDI	1996	112	2118	251	99	246	215	402	185	170	3248	722	7	43	603	153	525	0	267	383.137116171	193	33
Burundi	BDI	1997	111	2127	248	99	251	217	399	187	169	3257	729	7	43	602	152	523	0	268	378.258540572	192	32
Burundi	BDI	1998	109	2135	244	101	259	222	397	190	167	3289	738	7	43	603	152	520	0	271	372.126208918	191	32
Burundi	BDI	1999	108	2140	239	101	264	225	390	190	166	3285	747	6	43	597	150	517	0	269	366.361887459	188	32
Burundi	BDI	2000	107	2158	238	101	265	224	385	189	167	3225	765	6	43	591	149	520	0	268	361.488862975	187	32
Burundi	BDI	2001	107	2180	235	102	270	225	373	186	169	3143	789	6	42	571	146	526	0	265	354.375598469	183	31
Burundi	BDI	2002	107	2218	235	112	287	233	371	190	173	3148	833	7	42	564	147	538	0	272	366.902639303	185	31
Burundi	BDI	2003	107	2271	237	123	316	246	373	200	180	3251	889	8	43	565	150	555	0	284	377.003203519	188	32
Burundi	BDI	2004	107	2330	239	134	348	260	379	213	187	3376	946	9	45	572	154	574	0	300	392.625181932	194	33
Burundi	BDI	2005	109	2391	243	145	372	271	385	221	193	3434	1005	10	46	579	158	595	0	313	410.553195934	200	34
Burundi	BDI	2006	110	2450	245	152	387	281	387	223	196	3441	1052	11	47	580	162	613	0	322	422.386434995	203	34
Burundi	BDI	2007	112	2524	250	158	403	290	389	226	200	3461	1106	12	48	581	165	635	0	331	427.466332156	207	35
Burundi	BDI	2008	115	2613	255	162	424	302	393	232	204	3530	1162	12	49	586	169	661	0	343	430.919118553	212	35
Burundi	BDI	2009	118	2703	261	170	448	315	398	241	209	3625	1219	14	51	595	173	687	0	356	441.767178696	219	36
Burundi	BDI	2010	120	2795	267	184	477	332	410	254	215	3763	1288	16	53	614	180	715	0	373	455.454631951	229	38
Burundi	BDI	2011	123	2895	275	195	501	349	421	265	222	3881	1349	17	56	632	186	745	0	389	472.090807579	238	39
Burundi	BDI	2012	127	3014	283	206	528	368	433	278	229	4035	1415	19	58	652	193	779	0	407	486.701152563	249	41
Burundi	BDI	2013	131	3135	291	217	548	385	443	288	235	4150	1481	20	61	669	200	813	0	421	502.328963733	258	42
Burundi	BDI	2014	134	3248	299	221	559	399	452	296	242	4227	1547	19	63	685	205	844	0	432	511.152083768	267	43
Burundi	BDI	2015	138	3364	307	218	567	410	460	301	250	4280	1625	19	65	699	209	876	0	440	511.514262962	275	44
Burundi	BDI	2016	141	3485	316	215	584	424	471	309	258	4379	1698	18	67	714	214	906	0	451	502.026721298	282	45
Burundi	BDI	2017	145	3631	328	219	614	445	486	322	269	4549	1781	18	70	737	223	940	0	468	511.850061039	292	47
Burundi	BDI	2018	151	3812	343	238	655	474	508	341	283	4793	1883	21	74	771	235	986	0	495		308	49
Burundi	BDI	2019	158	4017	358	246	686	495	525	356	299	4986	1996	22	77	797	243	1034	0	516		320	51
Cambodia	KHM	1990	771	3451	392	313	678	476	889	750	225	3044	672	10	74	233	339	1331	0	510	691.814673327	1082	75
Cambodia	KHM	1991	793	3568	396	320	710	503	892	774	234	3114	694	11	75	235	345	1385	0	525	696.194490754	1097	76
Cambodia	KHM	1992	814	3696	401	328	748	534	899	802	243	3199	720	11	77	238	351	1443	0	543	703.32093007	1120	77
Cambodia	KHM	1993	834	3843	407	336	792	570	905	837	252	3312	750	12	80	243	360	1506	0	563	713.099872264	1149	79
Cambodia	KHM	1994	851	3999	412	343	835	609	913	872	262	3420	781	13	83	247	370	1571	0	582	719.819280705	1178	80
Cambodia	KHM	1995	867	4170	417	350	876	652	921	903	271	3505	815	14	86	251	379	1638	0	601	725.385150504	1211	82
Cambodia	KHM	1996	881	4358	421	356	919	698	922	934	281	3585	850	14	89	254	386	1708	0	617	729.169467433	1234	83
Cambodia	KHM	1997	894	4555	425	363	960	747	924	963	291	3637	890	15	92	257	393	1782	0	634	729.593780544	1262	84
Cambodia	KHM	1998	908	4771	431	373	1011	805	930	1001	302	3714	936	15	96	261	403	1867	0	656	732.158581231	1295	85
Cambodia	KHM	1999	922	5004	437	385	1066	863	934	1045	314	3790	988	17	100	264	411	1960	0	679	735.765846477	1328	87
Cambodia	KHM	2000	936	5256	446	396	1118	924	934	1092	327	3857	1048	18	104	265	416	2066	0	697	739.486156482	1354	87
Cambodia	KHM	2001	948	5549	457	420	1196	1006	940	1161	344	3982	1127	20	110	268	424	2197	0	725	744.339257587	1388	89
Cambodia	KHM	2002	955	5880	469	455	1289	1093	949	1239	367	4111	1230	24	117	272	432	2356	0	759	758.903509403	1423	91
Cambodia	KHM	2003	962	6238	485	485	1388	1182	957	1323	393	4241	1351	29	124	279	440	2537	0	798	764.094238767	1469	93
Cambodia	KHM	2004	968	6602	502	518	1500	1279	972	1417	421	4389	1478	33	132	287	452	2729	0	844	766.858472767	1526	97
Cambodia	KHM	2005	979	6951	520	550	1604	1375	984	1508	449	4513	1602	38	140	295	464	2921	0	893	768.283247768	1588	100
Cambodia	KHM	2006	993	7284	540	572	1677	1453	993	1582	476	4577	1717	42	148	303	474	3108	0	934	772.882691633	1648	103
Cambodia	KHM	2007	1006	7625	562	601	1758	1542	1009	1659	504	4656	1834	46	157	313	490	3304	0	983	777.469584795	1726	107
Cambodia	KHM	2008	1021	7978	587	625	1815	1616	1024	1725	534	4698	1960	49	166	323	504	3511	0	1028	782.876062979	1803	111
Cambodia	KHM	2009	1038	8352	614	646	1878	1692	1042	1796	566	4761	2088	51	176	334	519	3727	0	1075	791.206697026	1880	115
Cambodia	KHM	2010	1058	8761	645	680	1977	1800	1068	1897	601	4900	2232	56	187	348	539	3967	0	1134	804.64073508	1971	121
Cambodia	KHM	2011	1080	9213	678	714	2091	1906	1094	2012	642	5040	2393	63	199	362	557	4230	0	1198	819.7365985	2062	126
Cambodia	KHM	2012	1103	9714	715	761	2220	2020	1118	2136	688	5196	2568	72	211	375	576	4514	0	1265	842.699920877	2152	132
Cambodia	KHM	2013	1128	10259	756	805	2361	2134	1143	2275	740	5367	2770	82	224	389	596	4827	0	1338	859.262060143	2247	138
Cambodia	KHM	2014	1154	10841	800	864	2522	2253	1172	2430	796	5567	2984	96	237	404	617	5161	0	1417	884.650358916	2345	144
Cambodia	KHM	2015	1182	11453	845	922	2699	2401	1205	2600	857	5791	3220	111	252	420	640	5517	0	1503	907.497257396	2457	152
Cambodia	KHM	2016	1211	12153	893	982	2887	2537	1246	2778	924	6024	3482	126	267	438	665	5907	0	1593	927.922670342	2569	159
Cambodia	KHM	2017	1242	12876	943	1042	3075	2667	1287	2956	997	6242	3777	142	283	455	687	6327	0	1681	944.148461756	2685	167
Cambodia	KHM	2018	1276	13566	994	1115	3280	2809	1332	3160	1075	6492	4122	163	301	475	714	6785	0	1785		2823	175
Cambodia	KHM	2019	1312	14281	1046	1185	3474	2931	1377	3359	1158	6721	4496	181	320	494	738	7278	0	1886		2962	183
Cameroon	CMR	1990	32	3629	267	157	101	314	817	352	457	4037	1179	7	121	267	158	1094	0	268	321.248262488	485	68
Cameroon	CMR	1991	34	3744	275	167	106	333	835	361	473	4164	1228	8	130	277	164	1129	0	281	337.525991444	501	70
Cameroon	CMR	1992	36	3869	283	177	111	353	854	370	489	4306	1277	8	140	287	171	1164	0	293	356.970940761	519	71
Cameroon	CMR	1993	38	4016	295	186	115	372	877	376	508	4435	1342	8	151	300	182	1207	0	307	376.664112411	539	73
Cameroon	CMR	1994	40	4174	306	191	118	390	893	381	527	4582	1412	8	161	310	189	1250	0	317	392.771929508	553	74
Cameroon	CMR	1995	42	4344	318	196	122	409	911	387	547	4743	1490	8	170	320	195	1297	0	329	409.068109795	569	75
Cameroon	CMR	1996	44	4531	331	204	127	430	930	397	566	4946	1568	8	180	331	203	1346	0	344	434.512739436	587	76
Cameroon	CMR	1997	47	4742	345	214	136	455	956	415	584	5267	1652	9	193	346	213	1399	0	363	462.187309246	610	78
Cameroon	CMR	1998	49	4979	362	227	145	480	984	436	604	5602	1761	9	207	364	223	1459	0	383	489.472974196	637	80
Cameroon	CMR	1999	52	5223	378	236	152	499	1005	451	625	5879	1880	10	218	381	231	1519	0	396	519.510438451	664	81
Cameroon	CMR	2000	54	5478	398	247	158	517	1041	468	648	6136	2020	10	231	406	240	1584	0	408	552.076249471	700	83
Cameroon	CMR	2001	56	5747	419	256	167	536	1076	491	673	6405	2181	11	241	431	247	1656	0	424	567.018078863	735	84
Cameroon	CMR	2002	57	6045	445	296	181	566	1117	521	704	6704	2386	14	253	457	256	1742	0	444	608.27962159	774	86
Cameroon	CMR	2003	58	6372	472	322	199	599	1159	567	740	7091	2631	17	269	488	264	1841	0	471	629.196964531	817	89
Cameroon	CMR	2004	60	6707	500	344	215	631	1202	610	776	7435	2879	19	285	517	271	1943	0	497	648.973195349	856	92
Cameroon	CMR	2005	61	7044	526	364	230	666	1254	651	810	7786	3104	21	302	548	280	2041	0	524	678.290828986	898	95
Cameroon	CMR	2006	63	7376	551	385	239	701	1300	678	838	7966	3294	23	322	579	289	2132	0	547	725.609520913	941	98
Cameroon	CMR	2007	65	7710	573	394	244	733	1333	694	861	8109	3447	23	339	606	299	2214	0	566	763.419846425	977	99
Cameroon	CMR	2008	68	8060	598	408	245	764	1366	699	886	8130	3627	24	358	631	309	2306	0	581	817.029145795	1015	102
Cameroon	CMR	2009	70	8448	622	437	253	815	1403	720	914	8326	3815	26	380	660	324	2404	0	604	890.92264777	1058	105
Cameroon	CMR	2010	73	8888	647	478	269	877	1443	758	950	8677	4030	31	405	691	342	2513	0	634	952.30924399	1113	109
Cameroon	CMR	2011	75	9406	673	514	286	946	1494	808	994	9112	4280	34	430	727	359	2634	0	670	992.416422003	1176	113
Cameroon	CMR	2012	77	10007	700	536	303	1016	1542	861	1043	9509	4542	37	454	761	373	2765	0	706	1021.39850994	1236	117
Cameroon	CMR	2013	79	10686	726	568	323	1094	1590	917	1097	9949	4847	43	480	791	388	2911	0	744	1047.92877429	1287	121
Cameroon	CMR	2014	82	11416	752	591	344	1178	1625	976	1155	10390	5157	46	505	817	401	3061	0	778	1067.80146614	1331	124
Cameroon	CMR	2015	84	12160	778	594	360	1248	1645	1026	1216	10672	5494	46	529	836	407	3214	0	804	1096.54887206	1375	127
Cameroon	CMR	2016	86	12977	804	656	391	1359	1674	1097	1287	11134	5873	56	558	865	422	3382	0	844	1155.86946964	1417	130
Cameroon	CMR	2017	88	13836	832	687	420	1469	1709	1176	1368	11605	6299	62	591	896	436	3565	0	888	1171.56074484	1466	134
Cameroon	CMR	2018	91	14721	864	717	450	1584	1754	1268	1457	12132	6785	70	628	933	452	3767	0	941		1531	140
Cameroon	CMR	2019	94	15635	897	740	476	1672	1791	1347	1554	12583	7302	76	661	965	465	3976	0	986		1587	144
Canada	CAN	1990	829	170428	7955	13096	7639	8318	7327	18660	19046	12675	86596	8183	2701	2189	2086	84109	125109	8216	10827.6217137	23853	1089
Canada	CAN	1991	881	176214	8094	13644	8015	8484	7407	19050	19604	12844	91991	8236	2782	2283	2137	86232	129528	8274	11015.306383	24476	1100
Canada	CAN	1992	938	181999	8221	14295	8581	8699	7589	19633	20195	12978	97401	8457	2874	2383	2231	88584	134222	8361	11307.0659438	25257	1112
Canada	CAN	1993	999	187606	8360	15140	9161	8905	7916	20464	20844	13230	102823	8772	3007	2514	2343	91217	139419	8556	11688.3823634	26430	1134
Canada	CAN	1994	1065	193003	8452	15529	9512	9078	8069	21341	21437	13539	107594	9089	3095	2606	2390	93744	144904	8583	12033.071404	26978	1154
Canada	CAN	1995	1134	197882	8552	16064	9925	9590	8277	21899	22073	13595	112386	9246	3180	2703	2434	96540	150706	8710	12381.6108716	28192	1163
Canada	CAN	1996	1215	202754	8597	16547	10463	9732	8481	22690	22754	13882	117426	9350	3292	2826	2523	99783	157664	8664	12918.3430335	28936	1174
Canada	CAN	1997	1312	207342	8641	17160	11040	9761	8737	23206	23570	13683	123196	9577	3374	2958	2573	103692	166470	8729	13554.564732	29862	1185
Canada	CAN	1998	1416	212178	8673	17849	11948	9913	9076	24414	24431	13888	129072	9787	3503	3090	2660	108132	176774	8800	14235.7203789	31246	1212
Canada	CAN	1999	1520	216689	8703	18720	12539	9982	9390	24902	25296	13993	134481	9935	3620	3223	2746	112552	187811	8937	14809.1406311	32537	1237
Canada	CAN	2000	1613	221264	8726	20172	13031	10137	9516	25644	26062	14146	138654	9869	3735	3309	2752	116746	199723	8916	15055.1246763	33305	1276
Canada	CAN	2001	1697	225317	8748	20492	13465	10264	9675	25834	26775	14256	142107	9721	3837	3370	2791	120976	212926	9108	15424.9867535	34338	1295
Canada	CAN	2002	1782	229303	8752	21784	14284	10564	9954	26857	27533	14693	145409	9860	4002	3484	2864	125842	227971	9236	15882.0944099	35755	1322
Canada	CAN	2003	1874	232836	8739	24634	14659	10559	10373	26760	28297	15084	148673	10210	4228	3542	2911	131104	244577	9453	16435.3405145	37884	1341
Canada	CAN	2004	1976	236161	8749	26347	15376	10727	10573	27670	29087	14871	151256	10622	4462	3734	2963	135867	262576	9451	17022.4665287	39747	1314
Canada	CAN	2005	2094	240010	8790	27916	15712	10432	10874	29751	29933	14914	153497	11040	4695	3914	3051	140479	282251	9423	17834.6968155	41136	1308
Canada	CAN	2006	2267	243617	8824	28746	15782	10552	11181	31046	30687	15022	154856	10983	4828	4048	3130	144536	303627	9257	18573.4095813	42770	1241
Canada	CAN	2007	2511	247706	8931	30313	15653	10779	11840	33306	31379	15671	155071	11484	5085	4390	3377	149277	327351	9206	19674.1020272	44973	1279
Canada	CAN	2008	2790	251856	9023	31785	16029	11183	12368	36163	32059	16331	154572	11962	5318	4683	3546	153774	353080	9194	21000.3078082	47274	1305
Canada	CAN	2009	3070	255752	9093	32653	16443	11522	12584	38337	32633	16652	153945	12297	5502	4894	3627	157688	380758	9163	22064.975998	48557	1316
Canada	CAN	2010	3310	259777	9148	33314	17239	10637	12489	40375	33219	16521	154267	12825	5638	5063	3596	161289	410372	9347	22689.4862319	47830	1351
Canada	CAN	2011	3525	264129	9187	33144	15953	10850	12539	41977	33576	17098	154676	12681	5819	5154	3692	164870	445386	8983	23863.2971374	48061	1322
Canada	CAN	2012	3752	268638	9261	34392	15863	11054	13010	44031	33938	17876	155553	13094	6137	5417	3851	168923	488014	9128	25101.9467168	49582	1336
Canada	CAN	2013	3974	272745	9306	34791	15689	11248	13122	44534	34211	17981	156609	12985	6262	5555	3937	172427	533290	9216	26099.8179536	49881	1333
Canada	CAN	2014	4175	277558	9397	35490	15939	11543	13490	46421	34664	18633	158886	13066	6532	5745	4085	176473	576573	9375	27074.8645212	51011	1366
Canada	CAN	2015	4339	282388	9544	36064	15820	11155	13609	48171	35331	18814	162861	13561	6661	5844	4120	180489	612976	9454	27913.7788406	50500	1383
Canada	CAN	2016	4449	289081	9825	36847	16377	11342	14058	49298	36643	19125	170557	13846	6827	6001	4188	185998	640976	9853	28179.2279961	51595	1435
Canada	CAN	2017	4544	296471	10141	37347	16520	11488	14318	49886	38225	19084	179824	13812	6970	6107	4198	192321	672052	10082	28380.4486726	52320	1471
Canada	CAN	2018	4648	303305	10496	38445	16650	11633	14915	51085	39819	18808	188305	13469	7335	6316	4225	199437	767256	10489		54387	1534
Canada	CAN	2019	4750	309384	10836	38950	16642	11722	15152	51477	41389	18538	196295	13268	7534	6420	4216	206592	938851	10687		55419	1571
Cape Verde	CPV	1990	3	180	16	6	6	6	83	24	9	159	84	1	2	28	1	34	0	6	24.9806566057	24	3
Cape Verde	CPV	1991	3	183	16	7	6	6	83	26	9	159	88	1	2	29	1	36	0	6	25.2259027043	25	3
Cape Verde	CPV	1992	4	186	16	7	6	6	82	26	10	155	93	1	3	29	1	37	0	7	25.9756064489	25	3
Cape Verde	CPV	1993	5	189	15	8	6	7	81	26	11	151	101	1	3	30	1	39	0	8	27.0632850795	26	3
Cape Verde	CPV	1994	7	192	15	9	7	7	79	26	12	148	109	1	4	31	1	42	0	9	28.1690749142	27	3
Cape Verde	CPV	1995	9	195	15	11	8	8	75	27	14	148	120	1	5	32	1	44	0	12	28.9728092831	27	3
Cape Verde	CPV	1996	12	198	15	14	9	9	74	28	16	149	135	1	6	34	1	48	0	16	30.516274657	29	3
Cape Verde	CPV	1997	18	202	15	17	10	11	72	29	20	150	156	1	8	38	2	52	0	21	31.166434002	31	3
Cape Verde	CPV	1998	25	205	15	20	11	12	70	29	24	149	176	1	10	39	2	55	0	24	31.1747423283	31	3
Cape Verde	CPV	1999	30	210	15	22	12	14	69	30	28	150	195	1	11	40	2	59	0	27	32.1540602796	32	2
Cape Verde	CPV	2000	33	215	15	23	13	15	69	31	31	153	211	1	11	41	2	62	0	28	31.9881442802	33	2
Cape Verde	CPV	2001	34	222	15	24	14	16	69	32	33	157	227	1	12	42	2	66	0	29	32.1069853004	34	2
Cape Verde	CPV	2002	35	230	15	25	15	17	70	33	35	161	242	1	12	44	2	69	0	30	32.428496719	35	3
Cape Verde	CPV	2003	35	240	15	26	16	18	71	34	37	163	256	1	13	45	3	73	0	31	32.2003216692	36	3
Cape Verde	CPV	2004	36	251	15	27	17	19	72	36	39	166	267	2	14	46	3	76	0	33	32.1391107945	37	3
Cape Verde	CPV	2005	37	262	16	28	17	20	73	37	41	169	274	2	14	47	3	79	0	34	32.2285578353	38	3
Cape Verde	CPV	2006	37	275	16	30	18	21	68	38	43	174	272	2	14	45	3	82	0	36	33.7730260499	37	3
Cape Verde	CPV	2007	38	289	16	31	20	23	68	41	45	180	275	2	15	45	3	86	0	38	34.4458090036	37	3
Cape Verde	CPV	2008	38	305	16	33	21	24	69	43	47	186	281	3	16	47	3	91	0	41	35.0766926927	39	3
Cape Verde	CPV	2009	39	322	16	35	23	25	71	46	50	193	289	3	17	49	3	96	0	43	35.6512706787	40	3
Cape Verde	CPV	2010	40	338	17	38	25	27	73	49	53	201	298	3	18	51	4	101	0	46	38.3563150469	42	3
Cape Verde	CPV	2011	41	356	17	40	27	28	76	54	56	205	311	4	19	54	4	108	0	50	39.1070614061	44	3
Cape Verde	CPV	2012	42	373	18	47	24	31	79	57	59	230	330	4	20	57	4	114	0	51	39.3171660594	46	3
Cape Verde	CPV	2013	43	392	19	49	26	33	82	61	63	237	351	5	21	59	4	121	0	54	40.1895345461	48	3
Cape Verde	CPV	2014	44	412	19	53	28	34	84	66	67	242	375	6	22	61	4	129	0	57	42.4707839755	50	3
Cape Verde	CPV	2015	46	434	20	55	29	36	87	72	71	244	401	6	23	63	5	137	0	60	43.511199196	52	4
Cape Verde	CPV	2016	47	460	22	58	29	37	93	80	76	240	437	6	25	67	5	147	0	64	44.5731819364	55	4
Cape Verde	CPV	2017	49	485	23	61	31	39	98	85	82	247	488	7	27	72	5	158	0	67	45.3170279206	58	4
Cape Verde	CPV	2018	51	509	28	72	33	41	121	91	90	256	631	7	30	92	6	175	0	74		69	5
Cape Verde	CPV	2019	55	534	33	75	35	43	123	97	98	264	812	8	32	96	6	194	0	78		71	5
Caribbean		1990																			1087.57831783
Caribbean		1991																			1139.80625498
Caribbean		1992																			1197.02984514
Caribbean		1993																			1270.02740638
Caribbean		1994																			1388.70708842
Caribbean		1995																			1535.83397544
Caribbean		1996																			1690.62243565
Caribbean		1997																			1984.05436145
Caribbean		1998																			2246.33418327
Caribbean		1999																			2471.80632419
Caribbean		2000																			2632.18210995
Caribbean		2001																			2780.65743
Caribbean		2002																			2913.2772923
Caribbean		2003																			3076.39418162
Caribbean		2004																			3229.03336927
Caribbean		2005																			3390.83859851
Caribbean		2006																			3522.23979463
Caribbean		2007																			3677.60265852
Caribbean		2008																			3769.86576453
Caribbean		2009																			3912.39823655
Caribbean		2010																			3998.3423085
Caribbean		2011																			4178.60620265
Caribbean		2012																			4379.66239399
Caribbean		2013																			4525.23182753
Caribbean		2014																			4661.85816026
Caribbean		2015																			4794.72282097
Caribbean		2016																			4911.95461789
Caribbean		2017																			4968.62458492
Central African Republic	CAF	1990	52	1013	121	40	46	57	257	72	84	1333	276	3	19	231	31	236	0	99	132.336273718	183	16
Central African Republic	CAF	1991	56	1027	122	42	48	59	261	73	84	1384	281	3	20	235	32	238	0	102	138.72544371	188	17
Central African Republic	CAF	1992	59	1039	122	42	46	58	260	70	84	1361	285	3	20	234	32	239	0	101	143.419307365	189	16
Central African Republic	CAF	1993	62	1059	123	43	47	60	264	72	85	1430	288	3	20	239	33	241	0	102	150.863966169	191	17
Central African Republic	CAF	1994	65	1078	124	44	47	61	268	73	85	1458	292	3	21	243	33	244	0	103	155.14026913	194	17
Central African Republic	CAF	1995	66	1098	124	45	48	62	270	74	86	1473	296	3	21	246	33	247	0	104	158.114862863	197	17
Central African Republic	CAF	1996	67	1119	126	47	50	64	277	76	87	1546	300	3	22	254	34	250	0	107	164.842073464	203	18
Central African Republic	CAF	1997	68	1138	126	48	50	64	277	76	87	1552	304	3	22	255	34	252	0	107	167.724419058	205	18
Central African Republic	CAF	1998	68	1159	127	49	51	67	281	78	88	1601	309	4	22	260	35	255	0	109	173.537313008	208	18
Central African Republic	CAF	1999	69	1184	128	51	53	69	284	79	89	1643	314	4	23	265	36	259	0	112	180.519153463	213	18
Central African Republic	CAF	2000	69	1208	129	52	53	69	281	79	89	1638	319	4	23	263	35	263	0	112	183.733038329	214	18
Central African Republic	CAF	2001	69	1237	130	54	54	71	281	81	90	1672	325	4	23	262	36	267	0	113	188.409752538	217	18
Central African Republic	CAF	2002	70	1271	131	56	57	74	284	84	91	1730	332	4	24	263	36	273	0	116	194.340919149	221	19
Central African Republic	CAF	2003	70	1307	132	58	59	76	286	86	92	1772	340	4	24	264	37	278	0	118	198.529747013	224	19
Central African Republic	CAF	2004	70	1343	134	60	61	78	289	88	94	1811	349	4	25	265	37	284	0	120	201.794397141	228	19
Central African Republic	CAF	2005	70	1379	135	61	62	81	292	90	95	1840	358	4	25	266	37	290	0	122	206.750606327	230	20
Central African Republic	CAF	2006	70	1417	138	65	64	84	296	92	97	1876	367	5	25	269	38	297	0	124	222.335214716	233	20
Central African Republic	CAF	2007	71	1457	140	68	66	86	299	94	98	1900	378	5	26	272	39	305	0	127	227.802134858	236	20
Central African Republic	CAF	2008	71	1501	143	70	67	88	300	96	100	1904	389	5	27	273	39	315	0	129	233.021491712	240	21
Central African Republic	CAF	2009	72	1551	146	73	69	92	306	99	103	1954	401	5	27	278	40	325	0	133	240.653187021	246	21
Central African Republic	CAF	2010	74	1607	150	76	74	98	316	104	106	2067	413	5	29	288	42	336	0	140	247.43210682	256	22
Central African Republic	CAF	2011	75	1661	154	79	78	103	324	109	109	2151	424	5	30	296	44	346	0	146	246.955137832	264	23
Central African Republic	CAF	2012	75	1707	156	80	79	106	327	113	111	2160	433	5	31	300	44	353	0	149	245.174817195	269	23
Central African Republic	CAF	2013	76	1752	158	80	79	109	332	114	113	2195	442	5	32	306	45	357	0	150	241.995337349	272	23
Central African Republic	CAF	2014	76	1797	160	78	78	110	334	114	115	2183	452	5	32	309	45	361	0	150	239.962533015	274	24
Central African Republic	CAF	2015	78	1846	163	78	79	113	338	115	117	2192	462	5	33	313	46	367	0	152	239.884831404	278	24
Central African Republic	CAF	2016	79	1904	167	78	80	117	343	117	120	2216	474	5	33	319	47	373	0	155	235.936624999	282	24
Central African Republic	CAF	2017	80	1964	170	79	82	122	348	120	123	2246	487	5	34	324	48	379	0	158	235.921768161	287	25
Central African Republic	CAF	2018	82	2028	175	80	84	127	355	123	126	2294	504	5	35	331	49	389	0	163		294	26
Central African Republic	CAF	2019	83	2098	179	80	87	131	361	127	130	2341	524	5	36	338	50	399	0	167		301	26
Central Asia		1990																			4822.52148266
Central Asia		1991																			4948.89997349
Central Asia		1992																			5093.22159747
Central Asia		1993																			5199.20769559
Central Asia		1994																			5324.62848622
Central Asia		1995																			5320.54369343
Central Asia		1996																			5328.75616608
Central Asia		1997																			5351.05889663
Central Asia		1998																			5391.69686599
Central Asia		1999																			5430.6578139
Central Asia		2000																			5555.16604204
Central Asia		2001																			5721.68443257
Central Asia		2002																			5952.77579341
Central Asia		2003																			6218.28692094
Central Asia		2004																			6700.79524363
Central Asia		2005																			7184.05349454
Central Asia		2006																			7502.09915764
Central Asia		2007																			7812.19899429
Central Asia		2008																			8152.23885865
Central Asia		2009																			8515.36387544
Central Asia		2010																			8999.73748224
Central Asia		2011																			9492.24238098
Central Asia		2012																			10091.6377166
Central Asia		2013																			10682.6284138
Central Asia		2014																			11502.0136519
Central Asia		2015																			12137.7572841
Central Asia		2016																			12678.5819726
Central Asia		2017																			13074.7151803
Central Europe		1990																			22815.9539124
Central Europe		1991																			23224.8865529
Central Europe		1992																			24134.1063302
Central Europe		1993																			24565.1208477
Central Europe		1994																			25677.0020091
Central Europe		1995																			26778.3213445
Central Europe		1996																			27893.7775366
Central Europe		1997																			29274.1307295
Central Europe		1998																			30329.5502011
Central Europe		1999																			31594.0513964
Central Europe		2000																			32784.6335354
Central Europe		2001																			33756.8885885
Central Europe		2002																			34599.7086626
Central Europe		2003																			35300.6525709
Central Europe		2004																			35975.2141382
Central Europe		2005																			36560.6557054
Central Europe		2006																			37126.9112748
Central Europe		2007																			37748.2688735
Central Europe		2008																			38657.9940123
Central Europe		2009																			39496.1039969
Central Europe		2010																			39999.945458
Central Europe		2011																			40607.6172671
Central Europe		2012																			41784.4078127
Central Europe		2013																			42706.7521383
Central Europe		2014																			43642.103897
Central Europe		2015																			44585.3030789
Central Europe		2016																			44415.1196895
Central Europe		2017																			44053.3570463
Central Europe, Eastern Europe, and Central Asia		1990																			63199.7726457
Central Europe, Eastern Europe, and Central Asia		1991																			64580.285921
Central Europe, Eastern Europe, and Central Asia		1992																			66467.8394253
Central Europe, Eastern Europe, and Central Asia		1993																			66667.254295
Central Europe, Eastern Europe, and Central Asia		1994																			66603.0420682
Central Europe, Eastern Europe, and Central Asia		1995																			67007.8566489
Central Europe, Eastern Europe, and Central Asia		1996																			67733.1642195
Central Europe, Eastern Europe, and Central Asia		1997																			68409.5654225
Central Europe, Eastern Europe, and Central Asia		1998																			69801.421779
Central Europe, Eastern Europe, and Central Asia		1999																			72419.3848103
Central Europe, Eastern Europe, and Central Asia		2000																			74578.0049691
Central Europe, Eastern Europe, and Central Asia		2001																			76478.072594
Central Europe, Eastern Europe, and Central Asia		2002																			78913.2378076
Central Europe, Eastern Europe, and Central Asia		2003																			82091.6703424
Central Europe, Eastern Europe, and Central Asia		2004																			86111.4707699
Central Europe, Eastern Europe, and Central Asia		2005																			91360.431343
Central Europe, Eastern Europe, and Central Asia		2006																			94195.2391107
Central Europe, Eastern Europe, and Central Asia		2007																			97149.2384826
Central Europe, Eastern Europe, and Central Asia		2008																			101904.160269
Central Europe, Eastern Europe, and Central Asia		2009																			104814.15975
Central Europe, Eastern Europe, and Central Asia		2010																			107734.439273
Central Europe, Eastern Europe, and Central Asia		2011																			107657.847054
Central Europe, Eastern Europe, and Central Asia		2012																			111358.574152
Central Europe, Eastern Europe, and Central Asia		2013																			115329.98682
Central Europe, Eastern Europe, and Central Asia		2014																			120298.901491
Central Europe, Eastern Europe, and Central Asia		2015																			128200.196111
Central Europe, Eastern Europe, and Central Asia		2016																			129049.884389
Central Europe, Eastern Europe, and Central Asia		2017																			127266.115695
Central Latin America		1990																			6838.0844463
Central Latin America		1991																			7156.95107956
Central Latin America		1992																			7515.3180912
Central Latin America		1993																			7889.62658247
Central Latin America		1994																			8333.51274801
Central Latin America		1995																			8835.94903545
Central Latin America		1996																			9355.65202006
Central Latin America		1997																			9953.87327908
Central Latin America		1998																			10520.9292186
Central Latin America		1999																			11036.3060638
Central Latin America		2000																			11566.3777072
Central Latin America		2001																			12093.1151417
Central Latin America		2002																			12737.4821383
Central Latin America		2003																			13058.1089777
Central Latin America		2004																			13440.3091692
Central Latin America		2005																			13676.2121069
Central Latin America		2006																			14041.3650821
Central Latin America		2007																			14291.3863944
Central Latin America		2008																			14694.977926
Central Latin America		2009																			15104.3573476
Central Latin America		2010																			15330.375637
Central Latin America		2011																			15653.2464034
Central Latin America		2012																			16221.9632361
Central Latin America		2013																			16898.4585135
Central Latin America		2014																			17562.16951
Central Latin America		2015																			18201.9504036
Central Latin America		2016																			18859.3769536
Central Latin America		2017																			19573.5483791
Central Sub-Saharan Africa		1990																			2874.01713791
Central Sub-Saharan Africa		1991																			2982.72664893
Central Sub-Saharan Africa		1992																			3080.19889245
Central Sub-Saharan Africa		1993																			3167.71710577
Central Sub-Saharan Africa		1994																			3245.82112394
Central Sub-Saharan Africa		1995																			3311.96707164
Central Sub-Saharan Africa		1996																			3344.59314872
Central Sub-Saharan Africa		1997																			3384.15319004
Central Sub-Saharan Africa		1998																			3486.04309866
Central Sub-Saharan Africa		1999																			3545.06290226
Central Sub-Saharan Africa		2000																			3649.01016527
Central Sub-Saharan Africa		2001																			3716.67844161
Central Sub-Saharan Africa		2002																			3756.62465647
Central Sub-Saharan Africa		2003																			3846.58377425
Central Sub-Saharan Africa		2004																			3961.74732562
Central Sub-Saharan Africa		2005																			4058.36852354
Central Sub-Saharan Africa		2006																			4176.91101191
Central Sub-Saharan Africa		2007																			4281.5595297
Central Sub-Saharan Africa		2008																			4393.47481589
Central Sub-Saharan Africa		2009																			4516.52903007
Central Sub-Saharan Africa		2010																			4663.57831117
Central Sub-Saharan Africa		2011																			4766.31943592
Central Sub-Saharan Africa		2012																			4893.58727119
Central Sub-Saharan Africa		2013																			4984.35220947
Central Sub-Saharan Africa		2014																			5079.40723854
Central Sub-Saharan Africa		2015																			5228.26240658
Central Sub-Saharan Africa		2016																			5243.27621969
Central Sub-Saharan Africa		2017																			5275.92709374
Chad	TCD	1990	194	1387	120	118	58	87	493	124	200	2025	564	6	27	119	19	385	0	103	147.6101443	217	35
Chad	TCD	1991	200	1403	122	122	59	88	489	124	205	2019	579	6	28	120	19	394	0	104	149.857580729	219	35
Chad	TCD	1992	205	1425	125	129	62	93	496	128	211	2109	597	7	30	122	20	405	0	109	155.001823837	225	36
Chad	TCD	1993	210	1447	128	134	65	98	505	131	217	2197	616	7	31	125	21	416	0	114	163.316821501	231	36
Chad	TCD	1994	215	1471	132	139	65	99	509	131	223	2199	638	7	33	127	22	427	0	116	168.130172588	237	37
Chad	TCD	1995	219	1496	135	145	66	101	512	133	227	2232	660	8	34	130	23	437	0	120	175.804172817	242	37
Chad	TCD	1996	223	1536	139	153	70	107	529	138	233	2346	687	8	37	136	25	450	0	128	188.3566807	253	38
Chad	TCD	1997	225	1577	144	159	72	111	538	140	238	2411	715	8	39	141	26	463	0	133	200.007733238	262	38
Chad	TCD	1998	227	1620	149	166	73	115	543	141	241	2481	745	8	41	146	28	475	0	137	214.605883176	269	38
Chad	TCD	1999	229	1667	156	172	74	118	551	143	245	2550	785	9	43	152	29	489	0	140	229.481067403	279	38
Chad	TCD	2000	230	1710	161	180	75	121	558	143	246	2606	823	9	45	159	31	501	0	142	245.028768363	287	38
Chad	TCD	2001	233	1764	168	190	77	126	577	149	249	2709	868	9	47	170	33	517	0	146	260.516448991	301	39
Chad	TCD	2002	236	1821	176	201	79	130	599	155	251	2798	922	9	50	181	34	536	0	150	273.30300064	314	39
Chad	TCD	2003	238	1885	185	212	83	137	624	163	254	2949	979	9	52	193	36	557	0	157	287.994659962	330	40
Chad	TCD	2004	241	1950	193	220	85	142	643	168	258	3018	1051	9	54	203	38	581	0	162	297.292771671	346	41
Chad	TCD	2005	245	2018	200	229	88	148	656	174	264	3100	1113	9	56	211	39	605	0	167	305.638236847	359	42
Chad	TCD	2006	250	2094	209	248	92	154	674	180	272	3183	1183	10	59	220	41	632	0	173	327.058097789	374	42
Chad	TCD	2007	255	2181	218	271	97	163	700	190	282	3323	1257	11	62	231	43	664	0	182	354.312313675	392	43
Chad	TCD	2008	261	2274	227	287	102	170	722	199	293	3445	1335	12	65	242	45	698	0	190	366.951922159	410	45
Chad	TCD	2009	267	2370	237	303	106	176	744	207	304	3547	1421	12	68	253	47	734	0	198	384.170637324	428	46
Chad	TCD	2010	274	2470	244	324	112	186	766	218	315	3708	1499	13	72	265	49	768	0	208	408.675169612	448	47
Chad	TCD	2011	281	2575	253	338	117	195	790	229	328	3841	1586	14	76	277	51	804	0	218	423.532936011	469	49
Chad	TCD	2012	288	2685	261	351	123	204	811	241	342	3961	1673	15	80	288	53	840	0	228	439.693780232	488	50
Chad	TCD	2013	295	2800	269	374	128	214	827	251	355	4073	1757	16	83	297	55	876	0	236	466.373286322	503	51
Chad	TCD	2014	303	2922	278	384	133	225	846	261	369	4188	1844	16	87	306	57	914	0	245	481.693736749	520	52
Chad	TCD	2015	311	3050	286	409	139	237	859	271	383	4297	1927	18	91	315	59	951	0	253	511.123454542	538	53
Chad	TCD	2016	320	3205	295	425	146	250	881	284	400	4458	2027	20	95	327	61	992	0	264	533.380612129	556	55
Chad	TCD	2017	330	3367	304	444	154	264	906	299	417	4646	2130	22	100	339	64	1034	0	275	548.925515837	576	56
Chad	TCD	2018	339	3523	314	463	163	279	932	316	435	4849	2235	25	105	352	66	1076	0	288		599	58
Chad	TCD	2019	348	3686	324	481	171	293	953	330	454	5024	2338	27	109	363	68	1118	0	299		618	59
Chile	CHL	1990	227	17048	1011	2277	1462	1536	4314	1285	1887	11114	7187	3578	496	952	73	5821	913	635	649.229007518	1943	2291
Chile	CHL	1991	231	17316	1025	2167	1525	1593	4155	1372	1977	10965	7825	3908	499	945	70	6059	909	608	645.926938017	1872	2275
Chile	CHL	1992	235	17621	1043	2132	1602	1675	4116	1460	2074	11012	8521	4373	494	948	69	6333	902	614	645.287302653	1842	2281
Chile	CHL	1993	239	18022	1068	2219	1710	1741	4324	1581	2192	11356	9311	4900	528	987	71	6667	900	658	670.311344027	1936	2369
Chile	CHL	1994	244	18521	1090	2299	1852	1864	4502	1721	2307	11705	10136	5137	552	1020	74	7008	920	696	696.147086311	2007	2470
Chile	CHL	1995	250	19131	1113	2463	2002	1930	4729	1812	2429	11793	11034	5584	580	1057	77	7368	956	736	721.3346518	2122	2553
Chile	CHL	1996	255	19788	1119	2590	2068	1993	4811	1873	2544	11667	11941	6053	592	1086	76	7714	1000	732	747.304363751	2178	2587
Chile	CHL	1997	260	20453	1117	2714	2122	2067	4882	1989	2665	11630	12841	6478	599	1086	79	8065	1056	744	746.434142816	2176	2617
Chile	CHL	1998	265	21185	1114	2945	2254	2212	4985	2118	2809	11573	13834	6983	623	1096	83	8463	1130	764	785.871941786	2222	2669
Chile	CHL	1999	272	21938	1113	3076	2392	2329	5125	2213	2968	11548	14871	7571	651	1128	87	8907	1203	791	807.01588016	2278	2729
Chile	CHL	2000	280	22702	1121	3172	2487	2389	5103	2309	3134	11154	15921	8017	655	1117	91	9348	1272	816	841.457300279	2296	2708
Chile	CHL	2001	293	23688	1150	3447	2732	2501	5408	2591	3334	11506	17103	8585	710	1150	102	9960	1347	863	908.743261583	2471	2832
Chile	CHL	2002	311	24688	1173	3594	2797	2493	5425	2621	3547	10809	18279	9099	732	1138	104	10556	1422	867	935.511616154	2503	2818
Chile	CHL	2003	333	25895	1206	3869	3045	2581	5644	2835	3795	11033	19598	9705	788	1163	114	11321	1530	909	998.523692171	2632	2901
Chile	CHL	2004	357	27125	1239	4174	3122	2653	5736	3010	4042	11033	20917	10116	815	1153	120	12109	1612	937	1069.14825035	2752	2889
Chile	CHL	2005	381	28391	1272	4376	3194	2686	5699	3147	4269	10733	22221	10076	826	1135	123	12886	1677	931	1097.33260126	2802	2866
Chile	CHL	2006	406	29832	1311	4572	3378	2762	5747	3448	4484	10707	23618	10072	851	1112	129	13767	1752	956	1140.45897673	2892	2883
Chile	CHL	2007	433	31472	1360	4849	3635	2787	5877	3799	4716	10745	25138	10790	887	1112	139	14790	1825	1000	1219.23795063	3017	2917
Chile	CHL	2008	463	33143	1410	5128	3716	2798	5939	4005	4951	10345	26744	11352	905	1091	149	15861	1906	1019	1301.26177568	3103	2860
Chile	CHL	2009	495	34980	1472	5626	4107	2919	6427	4582	5227	10750	28506	12973	980	1120	168	17149	1988	1100	1427.92157201	3354	2981
Chile	CHL	2010	528	36600	1520	5911	4330	3032	6616	5018	5506	10672	30173	13489	1025	1117	181	18407	2073	1152	1532.67243487	3503	3022
Chile	CHL	2011	567	38092	1564	6154	4355	3096	6637	5323	5802	10539	31752	13745	1051	1111	189	19711	2191	1200	1662.38163992	3615	3019
Chile	CHL	2012	614	39637	1613	6516	4602	3141	6764	5645	6161	10637	33466	14077	1094	1106	199	21189	2307	1266	1787.10710513	3747	3010
Chile	CHL	2013	662	41193	1663	6853	4852	3228	6959	6095	6560	10960	35229	14684	1153	1125	212	22731	2430	1327	1926.125972	3934	3028
Chile	CHL	2014	707	42559	1713	7170	4922	3233	7000	6277	6942	10849	36919	15519	1184	1134	218	24091	2588	1331	2071.49559951	4024	2978
Chile	CHL	2015	740	43935	1764	7595	5239	3363	7218	6754	7275	11556	38573	16152	1245	1166	236	25302	2791	1381	2182.64563605	4175	3035
Chile	CHL	2016	756	44971	1812	7840	5274	3457	7156	6768	7509	11493	40022	16285	1268	1177	247	26067	3043	1412	2260.11740111	4196	3003
Chile	CHL	2017	766	45993	1875	8100	5398	3552	7419	7038	7747	11567	41584	17084	1328	1259	255	26895	3393	1451	2312.27338649	4366	3149
Chile	CHL	2018	783	47077	1942	8416	5542	3638	7649	7279	8027	11736	43470	17735	1386	1329	265	27884	3862	1497		4533	3258
Chile	CHL	2019	801	48329	2019	8688	5648	3710	7845	7462	8335	11827	45668	18182	1437	1395	274	29000	4418	1536		4682	3354
China	CHN	1990	269195	769644	81589	50234	69239	54169	451159	143318	98055	156179	137871	10865	21337	254169	110273	443904	0	41480	140688.832201	279310	13708
China	CHN	1991	287123	790191	83002	53156	72730	57429	460074	148474	101851	156881	145301	12409	22227	262628	115680	455773	0	43213	145383.754281	288294	13908
China	CHN	1992	303060	813512	84205	53725	75079	59968	465142	151952	106074	157176	153472	13413	22671	268188	117625	469654	0	44107	150286.757032	295427	14084
China	CHN	1993	316766	842436	85782	54214	79235	62983	473743	158373	110958	161041	163031	14619	23405	275791	122141	486987	0	45772	154440.10637	306352	14368
China	CHN	1994	328733	878236	87465	53273	86520	66666	475877	165085	116297	173748	173505	15900	23871	279935	126085	506514	0	47113	158569.982259	315863	14508
China	CHN	1995	337795	919607	89449	54368	93321	70796	485428	173594	122055	186044	185293	17548	24646	286796	132845	529468	0	48661	165092.512601	328605	14643
China	CHN	1996	343639	972831	92088	57249	100729	75318	500044	190929	129339	196359	199301	20164	25900	295640	140430	560202	0	50558	170991.812852	345450	14976
China	CHN	1997	344881	1035166	95268	60734	107827	78957	515890	205746	138187	208696	215436	22500	27273	305325	151512	599287	0	51955	175600.275956	361484	15376
China	CHN	1998	342468	1104969	99036	65228	115619	83823	539246	224142	148397	224091	233625	24586	28838	317528	164560	646105	11	53911	178630.615839	379086	15972
China	CHN	1999	337910	1177016	103207	71330	120969	88258	570256	243535	159745	241273	253855	27018	30796	335224	175405	700854	98	56313	182506.66577	400873	17030
China	CHN	2000	331410	1246999	107508	80767	126484	92308	617975	261154	171808	264555	275294	29375	33246	358738	185250	762133	190	59515	185138.177394	428934	18861
China	CHN	2001	312376	1318861	111943	93722	130571	96908	666605	281112	184976	292016	299271	31668	35676	381813	191231	840978	250	62741	188314.909968	453495	20461
China	CHN	2002	274911	1398861	117140	105725	132079	100805	727926	300334	200277	308943	326411	34725	38278	406869	199189	945445	269	66583	193409.146099	482414	22807
China	CHN	2003	230629	1487178	122778	120256	137501	103591	799817	329493	217494	328893	356810	39915	40771	432795	210704	1067915	294	72002	196018.443382	511419	25987
China	CHN	2004	192818	1583469	129300	138854	149076	108414	883206	369452	236176	365762	389857	45895	43826	458805	230698	1201713	341	78652	209909.467804	548298	29068
China	CHN	2005	175450	1679527	135542	152953	158301	113070	922548	402297	254168	389010	421911	50588	46352	464127	248277	1326911	378	84271	223135.725218	575783	31171
China	CHN	2006	175110	1788271	142793	165905	168721	117415	935244	432696	274007	404607	458380	55077	48645	456869	272484	1459387	534	90260	237381.16613	597323	32569
China	CHN	2007	177158	1918503	152112	180554	181714	122687	971727	472322	297619	422545	502438	61866	51220	453121	309230	1614252	792	97556	259013.243496	632565	34056
China	CHN	2008	181117	2059597	162778	195832	196896	128166	1015843	510375	322584	439133	550163	68642	53844	449892	349655	1778028	1085	106164	290119.740513	673142	35255
China	CHN	2009	186569	2201070	174069	212529	212702	134187	1064331	540698	347771	458514	599820	76826	56945	448603	390688	1939433	1529	115991	324813.50408	715960	36609
China	CHN	2010	192599	2328233	184782	229763	228906	140988	1116844	564650	369575	479918	644599	84618	60775	448436	429973	2078296	2113	126977	355881.282287	761233	38103
China	CHN	2011	199889	2437334	194999	240241	239596	145818	1140381	564219	388322	495569	686890	89013	63806	441627	450711	2194823	2763	135977	380001.980497	793765	39123
China	CHN	2012	208948	2538268	205385	248318	245846	149023	1160017	541235	406067	503771	729522	93172	66157	435499	468982	2303458	3419	143436	413098.106663	821421	39679
China	CHN	2013	219193	2639244	215507	254303	252087	153168	1172616	508288	423390	517161	771955	98977	67928	428020	490994	2409639	4715	149347	456499.280212	850147	40126
China	CHN	2014	230053	2749269	226206	263144	261802	161889	1209681	475688	442425	538002	822057	107585	70429	428931	529914	2525416	5448	154315	506973.849906	890863	41002
China	CHN	2015	240757	2864150	236105	267427	265862	164593	1225493	450931	461576	551038	869753	112823	72219	428141	554509	2640843	7403	156480	552470.12294	925023	41641
China	CHN	2016	253193	3009347	246104	272433	269842	166216	1243018	439812	483828	564658	923809	117045	74733	432175	572941	2782480	9223	158855	588102.273768	957222	42966
China	CHN	2017	266211	3177284	256871	289448	284104	177998	1305432	459834	509711	576304	984681	128020	79495	449660	617092	2954991	11370	164315	606431.963397	1015136	44410
China	CHN	2018	278169	3346229	268262	309002	298864	189200	1375113	489906	539638	577005	1052060	137719	85093	473397	657858	3165520	15629	171340		1077532	45727
China	CHN	2019	290373	3528138	280481	325567	310328	196349	1439552	516260	575206	575163	1131051	143626	90378	498410	688195	3423668	21402	177782		1137880	47279
Colombia	COL	1990	548	23739	2378	1575	3578	3143	6898	2307	1784	13865	19390	244	696	957	203	7839	666	1424	1865.40318602	2859	878
Colombia	COL	1991	566	25381	2505	1612	3718	3169	7290	2402	1916	14279	21626	251	732	990	215	8542	696	1493	1981.09307625	3061	897
Colombia	COL	1992	582	27067	2615	1665	3877	3241	7426	2537	2041	14948	23866	275	738	992	219	9230	727	1536	2051.92140003	3142	904
Colombia	COL	1993	596	28829	2721	1831	4233	3454	7593	2819	2168	15999	26291	342	760	999	222	9971	760	1598	2126.65597843	3217	919
Colombia	COL	1994	609	30612	2828	2026	4664	3656	7844	3188	2299	17248	28900	474	798	1013	233	10761	794	1703	2266.60863548	3336	932
Colombia	COL	1995	620	32259	2924	2135	4908	3770	7984	3399	2421	17833	31517	595	814	1011	243	11529	834	1761	2387.68047155	3437	937
Colombia	COL	1996	622	33956	3011	2277	5068	3887	8270	3605	2543	19016	34490	695	844	1044	250	12359	876	1799	2526.67595653	3593	959
Colombia	COL	1997	606	35659	3047	2409	4957	3976	8132	4066	2663	19692	37633	804	834	1013	260	13152	919	1775	2641.64835187	3562	953
Colombia	COL	1998	584	37454	3078	2512	5098	4098	8189	4389	2794	20698	40895	921	839	1006	258	13996	961	1789	2737.50560161	3581	964
Colombia	COL	1999	568	39310	3124	2711	5305	4298	8574	4681	2940	21887	44017	1056	862	1036	276	14929	1025	1881	2845.03503063	3762	983
Colombia	COL	2000	570	41147	3160	2844	5389	4448	8771	4848	3072	22048	46534	1144	877	1050	281	15816	1075	1918	2936.39831416	3850	1005
Colombia	COL	2001	590	42995	3187	2935	5478	4611	8915	4968	3206	22090	48554	1186	892	1057	277	16711	1115	1931	3003.51656293	3994	1034
Colombia	COL	2002	613	44952	3236	3356	5936	4886	10120	5172	3372	22900	50961	1362	1004	1165	314	17847	1166	2160	3249.7511176	4604	1100
Colombia	COL	2003	639	46928	3165	3492	6153	5133	9735	5360	3478	23214	51990	1489	985	1113	306	18656	1223	2092	3215.99181896	4454	1106
Colombia	COL	2004	669	48914	3156	3703	6325	5315	9885	5505	3615	22904	53670	1619	1009	1113	304	19649	1266	2105	3366.00086462	4608	1116
Colombia	COL	2005	702	51038	3147	3802	6482	5526	9666	5515	3741	22817	55341	1721	1007	1077	294	20636	1324	2073	3342.85534292	4548	1112
Colombia	COL	2006	741	53869	3188	4007	6734	5793	10028	5674	3902	22998	58131	1895	1066	1101	303	22089	1396	2174	3456.55432199	4757	1147
Colombia	COL	2007	787	57382	3209	4101	7013	6000	9984	5869	4067	22779	61559	2071	1089	1082	302	23718	1474	2183	3460.87626495	4771	1166
Colombia	COL	2008	839	61414	3258	4402	7529	6340	10309	6420	4259	23783	65671	2306	1153	1104	319	25627	1557	2267	3498.73776289	4952	1205
Colombia	COL	2009	891	65559	3329	4843	8124	6549	10978	7003	4464	24096	70137	2648	1248	1160	339	27607	1621	2427	3584.29410003	5327	1265
Colombia	COL	2010	940	69364	3373	5045	8637	6850	11181	7528	4630	24536	73502	2932	1295	1157	340	29217	1699	2468	3599.38674842	5462	1300
Colombia	COL	2011	991	72713	3405	5123	8846	7110	11095	7858	4767	24057	76179	3208	1302	1122	339	30486	1785	2513	3599.34582288	5473	1294
Colombia	COL	2012	1047	76290	3453	5385	9537	7390	11434	8530	4917	24281	78895	3636	1357	1130	351	31907	1876	2570	3752.24490324	5656	1330
Colombia	COL	2013	1105	79752	3501	5596	9998	7583	11649	9025	5062	23929	81537	3881	1401	1141	355	33283	1937	2645	3921.01882342	5814	1363
Colombia	COL	2014	1162	83243	3551	5743	10601	8047	11808	9923	5215	25120	84341	4224	1454	1143	363	34694	2038	2726	4101.5231606	5938	1407
Colombia	COL	2015	1214	86360	3639	5968	10747	8241	12308	10532	5411	25372	87977	4533	1548	1194	379	36271	2132	2871	4331.65464383	6242	1456
Colombia	COL	2016	1259	89294	3795	6198	11257	8627	12728	11076	5690	26604	93327	4627	1632	1267	398	38057	2240	2980	4614.68990273	6536	1498
Colombia	COL	2017	1302	92066	3977	6451	11628	8914	13118	11523	6015	27225	99854	4932	1709	1329	418	39999	2354	3083	4840.60911293	6803	1534
Colombia	COL	2018	1346	94603	4145	6705	11995	9151	13578	12042	6330	27685	106753	5215	1801	1397	439	42015	2448	3200		7113	1585
Colombia	COL	2019	1394	96864	4311	6921	12281	9341	13972	12465	6656	28030	114573	5401	1883	1462	457	44137	2516	3302		7412	1627
Comoros	COM	1990	8	145	13	9	14	17	25	14	12	180	75	0	4	44	9	45	0	15	27.3472406554	16	2
Comoros	COM	1991	8	152	13	9	15	19	26	15	12	185	78	0	5	45	9	48	0	16	27.2292732818	17	2
Comoros	COM	1992	8	161	13	10	16	21	27	16	13	198	82	0	5	48	10	50	0	17	27.4425079167	18	2
Comoros	COM	1993	9	169	14	10	17	22	28	17	13	206	85	1	5	49	10	53	0	18	27.8812076103	18	2
Comoros	COM	1994	9	178	14	10	19	24	29	17	14	218	88	1	6	52	10	55	0	19	28.3390913575	19	3
Comoros	COM	1995	9	186	15	11	20	26	30	18	14	227	92	1	6	54	11	57	0	19	28.6345924774	20	3
Comoros	COM	1996	9	195	15	11	21	27	30	19	15	236	95	1	6	55	11	58	0	20	28.6136979886	20	3
Comoros	COM	1997	10	203	16	11	21	28	31	20	15	240	98	1	6	57	11	60	0	20	28.485857903	21	3
Comoros	COM	1998	10	211	16	11	21	29	31	21	16	241	101	1	6	57	12	61	0	20	28.6563914158	20	3
Comoros	COM	1999	10	220	16	11	22	30	31	21	16	246	105	1	6	57	12	63	0	21	28.5495549467	21	3
Comoros	COM	2000	10	229	17	12	24	33	32	23	17	264	109	1	7	59	12	65	0	22	28.5576170521	21	3
Comoros	COM	2001	10	237	17	12	26	35	32	24	17	272	113	1	7	59	12	67	0	23	28.7776694251	22	3
Comoros	COM	2002	10	246	17	13	27	36	32	25	17	278	117	1	7	59	12	69	0	23	29.2561113581	22	3
Comoros	COM	2003	10	254	17	13	28	37	31	26	18	277	122	1	7	58	12	70	0	23	29.7560278627	22	3
Comoros	COM	2004	10	263	17	14	27	36	30	26	18	259	127	1	7	56	12	72	0	23	30.3207824192	22	3
Comoros	COM	2005	10	273	17	15	31	40	31	28	19	281	133	1	7	58	12	74	0	25	30.7636083527	23	3
Comoros	COM	2006	10	282	17	15	28	38	30	27	19	256	138	1	7	56	11	76	0	23	32.7767550534	22	3
Comoros	COM	2007	10	294	17	17	36	45	32	31	20	301	146	1	8	60	13	79	0	27	34.2282672382	24	4
Comoros	COM	2008	10	305	18	18	39	49	33	33	21	317	153	1	9	62	13	81	0	29	35.6688745686	25	4
Comoros	COM	2009	10	315	18	18	35	46	32	33	21	292	160	1	8	60	13	83	0	28	36.4111710909	25	4
Comoros	COM	2010	11	327	18	17	33	45	32	34	22	282	167	1	9	60	12	86	0	27	37.051553895	25	4
Comoros	COM	2011	11	345	19	18	37	49	33	36	23	301	174	1	9	62	13	90	0	29	37.5315018883	26	4
Comoros	COM	2012	12	372	20	19	39	53	34	38	25	315	182	1	10	64	13	95	0	31	37.5816868521	27	4
Comoros	COM	2013	12	402	21	20	42	57	35	40	26	329	191	1	10	66	14	102	0	32	36.3739232849	28	4
Comoros	COM	2014	13	434	22	23	57	72	38	45	28	403	200	2	11	71	16	109	0	38	37.3907601633	31	5
Comoros	COM	2015	14	459	22	24	59	76	39	46	30	411	208	2	11	73	17	114	0	39	37.6392415319	31	5
Comoros	COM	2016	14	482	23	24	61	79	40	48	31	421	217	2	12	75	17	119	0	41	37.6686831518	32	5
Comoros	COM	2017	14	502	24	26	64	83	40	51	32	431	227	2	12	76	18	124	0	42	38.6210707057	34	5
Comoros	COM	2018	14	514	24	25	63	82	40	52	33	420	237	2	13	76	17	127	0	42		34	5
Comoros	COM	2019	14	522	25	26	64	84	41	53	34	423	246	2	13	78	17	130	0	43		35	5
Congo	COG	1990	50	1239	109	57	54	70	200	99	108	1238	315	3	30	224	27	347	0	105	130.511622594	201	16
Congo	COG	1991	53	1290	110	58	54	72	199	99	110	1242	322	3	31	224	27	354	0	105	133.914722165	203	16
Congo	COG	1992	55	1340	111	60	54	75	198	98	112	1245	329	4	32	226	27	361	0	105	139.634699803	206	16
Congo	COG	1993	56	1393	112	61	55	78	200	99	114	1270	336	4	33	230	28	369	0	106	145.758372807	209	16
Congo	COG	1994	58	1450	114	65	59	85	209	105	116	1401	343	4	35	240	29	378	0	111	158.992064723	218	17
Congo	COG	1995	59	1497	114	67	61	89	213	108	117	1458	350	4	37	246	30	384	0	113	167.645009308	222	17
Congo	COG	1996	60	1549	115	70	65	94	218	115	119	1556	356	4	38	254	31	392	0	116	178.043479445	228	18
Congo	COG	1997	60	1595	115	73	68	101	220	117	119	1629	363	4	40	257	32	396	0	119	187.039188748	233	18
Congo	COG	1998	60	1626	114	72	65	99	213	114	118	1560	364	4	40	253	31	395	0	116	189.005332112	230	18
Congo	COG	1999	59	1669	113	73	67	104	213	116	118	1613	368	4	40	255	31	397	0	117	197.9342795	232	18
Congo	COG	2000	59	1710	112	73	67	106	206	116	119	1614	373	4	40	248	31	400	0	116	200.254534672	228	18
Congo	COG	2001	59	1769	112	73	67	106	197	116	122	1579	385	4	40	239	30	408	0	114	196.114526347	225	17
Congo	COG	2002	60	1850	112	76	70	110	193	120	127	1621	405	5	40	233	29	418	0	115	195.697248321	223	17
Congo	COG	2003	60	1953	113	81	79	120	197	132	133	1767	433	5	42	238	30	434	0	121	201.970130428	230	18
Congo	COG	2004	60	2062	114	86	87	128	200	144	139	1903	463	6	43	241	31	451	0	126	206.368258337	236	19
Congo	COG	2005	61	2173	116	94	96	138	202	157	145	2049	491	7	45	244	32	469	0	132	220.010895936	239	19
Congo	COG	2006	62	2281	119	99	102	145	205	167	153	2140	522	7	47	249	33	490	0	138	224.833529667	246	20
Congo	COG	2007	63	2396	122	104	108	153	209	176	160	2233	554	8	50	256	34	514	0	144	229.334876904	255	20
Congo	COG	2008	64	2517	126	110	113	161	214	184	169	2304	589	8	52	263	35	540	0	150	235.853921431	265	21
Congo	COG	2009	65	2643	130	116	119	169	217	192	178	2360	626	9	55	269	36	568	0	157	238.486838625	276	22
Congo	COG	2010	66	2780	134	122	126	178	219	203	187	2448	661	9	58	275	37	596	0	164	238.613357721	286	22
Congo	COG	2011	68	2924	140	128	132	187	222	214	198	2500	706	10	62	282	37	628	0	172	238.886161467	299	23
Congo	COG	2012	69	3083	146	138	141	201	229	228	211	2590	755	12	67	294	39	666	0	184	248.6519007	317	24
Congo	COG	2013	71	3250	152	145	147	214	235	240	224	2661	805	12	71	305	41	705	0	194	252.014013543	333	25
Congo	COG	2014	73	3421	158	152	153	226	240	250	238	2715	857	13	76	316	42	744	0	203	258.980364172	349	26
Congo	COG	2015	75	3589	164	158	159	239	244	260	251	2744	908	13	81	325	43	782	0	212	263.093804809	364	27
Congo	COG	2016	76	3771	170	163	165	254	248	270	266	2782	967	14	86	335	44	820	0	221	265.533325953	379	27
Congo	COG	2017	78	3968	177	171	174	271	256	285	281	2862	1031	14	91	348	46	860	0	233	271.037345107	396	28
Congo	COG	2018	81	4188	185	180	185	289	265	304	299	2971	1110	16	97	364	48	906	0	247		416	30
Congo	COG	2019	84	4435	194	188	195	305	274	320	320	3063	1198	17	103	379	49	956	0	260		437	31
Cook Islands	COK	1990	2	43	1	1	3	1	2	4	4	5	32	1	0	1	0	6	0	1		5	0
Cook Islands	COK	1991	2	44	1	1	3	1	2	4	4	5	34	1	0	1	0	6	0	1		5	0
Cook Islands	COK	1992	2	45	1	1	3	1	2	4	4	5	35	1	0	1	0	6	0	2		5	0
Cook Islands	COK	1993	2	45	1	1	3	1	2	4	4	4	37	1	0	1	0	6	0	2		5	0
Cook Islands	COK	1994	2	46	1	1	3	1	2	4	4	4	38	1	0	1	0	6	0	2		5	0
Cook Islands	COK	1995	2	48	1	1	3	1	2	4	4	4	40	1	0	1	0	6	0	2		5	0
Cook Islands	COK	1996	2	49	1	1	3	1	2	4	4	4	42	1	0	1	0	7	0	2		5	0
Cook Islands	COK	1997	2	50	1	1	4	1	2	4	4	4	44	1	0	1	0	7	0	1		5	0
Cook Islands	COK	1998	2	52	1	1	4	1	2	4	5	4	45	1	1	1	0	7	0	2		5	0
Cook Islands	COK	1999	2	53	1	1	4	1	2	4	5	4	47	1	1	1	0	7	0	2		5	0
Cook Islands	COK	2000	2	54	1	1	4	1	2	4	5	4	49	1	1	1	0	7	0	2		5	0
Cook Islands	COK	2001	2	55	1	2	4	1	2	4	5	4	50	1	1	1	0	8	0	2		5	0
Cook Islands	COK	2002	2	56	1	2	4	1	2	4	5	4	52	1	1	1	0	8	0	2		6	0
Cook Islands	COK	2003	2	57	1	2	4	1	2	4	5	4	53	1	1	1	0	8	0	2		6	0
Cook Islands	COK	2004	2	59	1	2	4	2	2	4	6	4	54	1	1	1	0	8	0	2		6	0
Cook Islands	COK	2005	2	60	1	2	4	2	2	4	6	5	56	1	1	1	0	8	0	2		6	0
Cook Islands	COK	2006	2	62	1	2	4	2	2	5	6	5	57	1	1	1	0	8	0	2		6	0
Cook Islands	COK	2007	2	65	1	2	4	2	2	5	6	5	59	1	1	1	0	8	0	2		6	0
Cook Islands	COK	2008	2	68	1	2	3	2	2	5	7	5	61	1	1	1	0	9	0	2		6	0
Cook Islands	COK	2009	3	70	1	2	3	2	2	5	7	5	62	1	1	1	0	9	0	2		6	0
Cook Islands	COK	2010	3	73	1	2	3	2	2	5	7	5	64	1	1	1	0	9	0	2		6	0
Cook Islands	COK	2011	3	75	1	2	3	2	2	6	7	5	66	1	1	1	0	10	0	2		6	0
Cook Islands	COK	2012	3	77	1	2	3	2	2	6	7	5	67	1	1	1	0	10	0	2		6	0
Cook Islands	COK	2013	3	79	1	2	3	2	3	6	8	5	68	1	1	1	0	11	0	2		7	0
Cook Islands	COK	2014	3	81	1	2	4	2	3	6	8	5	70	1	1	1	0	11	0	2		7	0
Cook Islands	COK	2015	3	84	1	2	4	2	3	6	8	5	72	1	1	1	0	11	0	2		7	0
Cook Islands	COK	2016	3	85	1	2	4	2	3	6	8	5	75	1	1	1	0	12	0	3		7	0
Cook Islands	COK	2017	3	87	1	2	4	3	3	7	8	5	78	1	1	1	0	13	0	3		7	0
Cook Islands	COK	2018	3	89	1	2	4	3	3	7	8	5	81	1	1	1	0	13	0	3		7	0
Cook Islands	COK	2019	3	92	1	2	4	3	3	7	9	5	85	1	1	1	0	14	0	3		8	0
Costa Rica	CRI	1990	102	3184	212	190	475	154	1037	314	272	1602	2553	84	41	67	43	1140	111	179	123.10716074	210	82
Costa Rica	CRI	1991	110	3414	217	202	507	166	1075	342	285	1679	2712	90	44	68	44	1217	116	185	128.903599924	214	86
Costa Rica	CRI	1992	116	3637	223	215	530	178	1109	352	300	1706	2903	99	48	72	47	1297	122	196	138.327117991	224	89
Costa Rica	CRI	1993	122	3862	227	219	535	191	1103	366	314	1726	3100	98	51	71	47	1374	127	197	144.418590581	227	91
Costa Rica	CRI	1994	128	4098	233	226	565	207	1164	415	331	1827	3337	103	57	75	49	1469	133	208	155.243222133	243	96
Costa Rica	CRI	1995	133	4326	239	239	607	230	1237	455	349	1923	3602	110	65	77	53	1567	139	217	171.811434673	259	99
Costa Rica	CRI	1996	134	4518	243	240	610	254	1204	480	366	1908	3895	119	68	75	54	1659	144	210	186.404605491	257	96
Costa Rica	CRI	1997	130	4712	249	249	646	299	1236	526	390	1923	4285	145	83	76	59	1776	149	213	223.874057243	266	93
Costa Rica	CRI	1998	123	4922	254	259	701	339	1272	600	417	1993	4720	175	95	75	64	1906	155	222	251.231070644	270	95
Costa Rica	CRI	1999	117	5134	261	282	741	371	1344	670	444	2023	5193	211	109	77	71	2055	160	240	266.118207707	294	94
Costa Rica	CRI	2000	116	5351	265	302	769	399	1319	704	467	1900	5589	246	112	77	74	2185	166	237	276.333177439	295	93
Costa Rica	CRI	2001	119	5637	273	333	857	421	1366	783	487	1919	5962	266	121	78	80	2346	172	243	302.039977021	305	97
Costa Rica	CRI	2002	122	5941	278	369	880	440	1360	789	505	1790	6320	295	123	78	83	2516	177	242	314.720986908	306	97
Costa Rica	CRI	2003	125	6315	284	408	877	452	1405	864	525	1851	6694	299	131	80	91	2734	184	246	315.653030504	327	98
Costa Rica	CRI	2004	129	6702	292	448	890	468	1463	916	547	1853	7091	370	141	83	95	2960	190	254	331.97795056	346	98
Costa Rica	CRI	2005	134	7093	298	458	906	486	1387	956	566	1843	7488	389	139	82	93	3160	198	249	341.200022459	339	97
Costa Rica	CRI	2006	141	7585	312	515	916	515	1482	1051	593	1920	8056	427	151	89	108	3449	206	271	352.105105469	366	100
Costa Rica	CRI	2007	151	8066	320	507	796	506	1330	921	617	1691	8630	429	141	82	102	3699	217	248	354.081003555	345	91
Costa Rica	CRI	2008	163	8672	337	557	853	528	1411	1025	650	1790	9322	465	150	86	108	4045	229	269	367.892729471	368	93
Costa Rica	CRI	2009	176	9244	351	585	943	563	1455	1154	682	1893	9980	490	161	88	106	4373	241	282	398.338531684	386	94
Costa Rica	CRI	2010	187	9742	369	697	993	596	1667	1343	718	2119	10650	543	187	99	118	4733	253	311	450.192797379	437	101
Costa Rica	CRI	2011	198	10037	373	726	990	599	1613	1354	742	2105	11070	568	185	96	124	4965	263	302	482.165995917	430	98
Costa Rica	CRI	2012	209	10308	378	761	1051	616	1647	1457	766	2146	11478	591	193	98	136	5224	269	309	505.471925253	435	97
Costa Rica	CRI	2013	221	10562	381	805	1101	638	1690	1572	796	2227	11907	603	201	99	146	5497	280	317	541.289970285	448	99
Costa Rica	CRI	2014	233	10799	385	826	1157	650	1711	1612	824	2227	12352	609	207	100	145	5764	288	331	555.90054852	457	99
Costa Rica	CRI	2015	244	11132	397	898	1232	658	1812	1734	857	2354	12887	631	223	103	159	6071	299	352	584.749620633	484	104
Costa Rica	CRI	2016	257	11769	416	958	1351	673	1955	1905	896	2517	13531	678	243	111	165	6502	303	371	609.072889969	514	110
Costa Rica	CRI	2017	269	12410	436	989	1405	700	2044	1984	941	2583	14202	724	253	118	173	6897	310	389	625.947786588	538	116
Costa Rica	CRI	2018	279	12788	457	1028	1439	716	2147	2055	990	2580	15012	741	267	125	175	7215	309	406		572	120
Costa Rica	CRI	2019	288	13057	478	1057	1479	734	2220	2132	1047	2615	15948	769	278	131	178	7513	290	418		596	125
Cote d'Ivoire	CIV	1990	372	2522	282	329	157	238	854	240	483	3696	1058	19	81	232	46	1004	0	266	227.439588888	473	57
Cote d'Ivoire	CIV	1991	419	2593	299	345	165	256	886	247	508	3816	1112	20	89	244	49	1063	0	283	236.86011632	497	59
Cote d'Ivoire	CIV	1992	463	2675	317	362	170	270	922	251	533	3866	1173	21	98	258	52	1126	0	301	246.657463213	526	61
Cote d'Ivoire	CIV	1993	501	2774	334	380	177	291	964	257	558	4017	1236	22	108	273	55	1190	0	320	259.761663305	555	64
Cote d'Ivoire	CIV	1994	533	2887	351	394	182	311	1005	260	583	4126	1303	22	118	288	59	1252	0	337	272.361631678	584	66
Cote d'Ivoire	CIV	1995	557	3013	367	408	188	331	1045	268	609	4282	1374	22	128	303	63	1311	0	356	283.45578378	613	68
Cote d'Ivoire	CIV	1996	568	3156	380	422	196	356	1066	278	631	4454	1448	23	137	314	66	1364	0	373	295.835424521	635	70
Cote d'Ivoire	CIV	1997	568	3330	392	435	202	381	1075	287	650	4612	1532	24	146	324	69	1416	0	387	307.262437535	652	71
Cote d'Ivoire	CIV	1998	560	3528	405	453	212	411	1089	302	668	4874	1627	26	157	337	72	1472	0	403	319.403389149	675	72
Cote d'Ivoire	CIV	1999	550	3735	418	466	220	439	1105	319	685	5136	1731	26	168	353	76	1527	0	416	328.977144466	702	73
Cote d'Ivoire	CIV	2000	542	3935	433	479	225	460	1132	335	699	5367	1844	26	177	374	80	1580	0	423	336.51420369	732	75
Cote d'Ivoire	CIV	2001	532	4124	447	502	235	483	1161	357	708	5668	1955	27	186	397	83	1622	0	432	332.208973045	759	76
Cote d'Ivoire	CIV	2002	520	4314	464	528	243	504	1186	374	714	5856	2078	28	194	418	86	1661	0	440	333.827227007	782	77
Cote d'Ivoire	CIV	2003	506	4509	481	553	252	528	1216	393	719	6085	2201	29	203	441	90	1697	0	450	338.371655341	807	78
Cote d'Ivoire	CIV	2004	495	4704	498	581	257	545	1243	406	727	6178	2337	30	209	459	92	1735	0	460	350.83246765	830	80
Cote d'Ivoire	CIV	2005	490	4906	514	601	263	563	1261	422	738	6345	2474	30	215	473	94	1772	0	465	368.382460303	842	80
Cote d'Ivoire	CIV	2006	489	5115	527	656	272	586	1280	438	755	6519	2614	33	221	489	97	1812	0	474	395.314090551	855	81
Cote d'Ivoire	CIV	2007	489	5336	539	683	281	608	1292	456	775	6684	2761	35	227	503	99	1852	0	483	402.733161996	868	82
Cote d'Ivoire	CIV	2008	491	5569	552	712	291	631	1306	474	798	6849	2923	38	233	517	101	1898	0	494	400.502122901	883	83
Cote d'Ivoire	CIV	2009	496	5824	567	753	306	665	1338	503	825	7115	3103	40	244	538	104	1957	0	513	405.290109111	914	85
Cote d'Ivoire	CIV	2010	503	6092	585	788	320	695	1374	531	853	7361	3286	43	255	562	108	2024	0	533	416.682643669	951	88
Cote d'Ivoire	CIV	2011	512	6381	601	806	331	727	1406	555	872	7593	3455	42	267	585	112	2096	0	552	429.45221121	984	90
Cote d'Ivoire	CIV	2012	523	6705	620	885	345	773	1444	585	892	7849	3636	45	280	611	117	2181	0	577	479.246061764	1025	93
Cote d'Ivoire	CIV	2013	535	7051	642	956	359	825	1499	614	912	8153	3821	48	297	642	123	2276	0	606	521.647526573	1076	97
Cote d'Ivoire	CIV	2014	548	7389	661	988	367	869	1532	634	934	8331	4009	48	313	666	129	2370	0	627	543.867292771	1119	100
Cote d'Ivoire	CIV	2015	560	7696	680	1041	373	903	1546	648	958	8362	4206	50	328	685	131	2461	0	640	569.756999628	1154	102
Cote d'Ivoire	CIV	2016	562	7974	690	1024	381	935	1539	664	981	8409	4366	50	340	695	133	2532	0	651	574.116536012	1171	103
Cote d'Ivoire	CIV	2017	565	8276	701	1023	396	979	1555	693	1013	8569	4565	52	356	715	135	2617	0	672	573.300337504	1205	105
Cote d'Ivoire	CIV	2018	576	8690	724	1067	426	1050	1605	751	1066	8972	4860	58	383	754	142	2752	0	714		1271	110
Cote d'Ivoire	CIV	2019	591	9187	748	1084	442	1085	1616	785	1134	9101	5235	62	400	774	144	2912	0	737		1308	112
Croatia	HRV	1990	212	21131	2296	799	2272	2328	2326	5282	3776	3952	6586	1322	467	392	171	9792	179	2220	1548.08919316	3854	307
Croatia	HRV	1991	221	21491	2294	854	2213	2280	2244	5309	3849	3892	6714	1337	464	379	163	10012	179	2166	1580.75548414	3812	310
Croatia	HRV	1992	229	21808	2306	928	2218	2276	2219	5451	3940	3901	6839	1336	471	379	165	10269	177	2168	1652.95810799	3883	316
Croatia	HRV	1993	234	22052	2316	1023	2164	2256	2212	5467	4025	3875	6930	1344	474	383	164	10511	174	2171	1695.83678749	3937	324
Croatia	HRV	1994	238	22236	2315	1144	2061	2228	2174	5380	4107	3824	7037	1255	472	385	160	10744	177	2151	1758.07829266	3926	329
Croatia	HRV	1995	241	22341	2313	1355	1817	2292	2154	5164	4182	3724	7162	1269	475	389	156	10977	182	2113	1807.18816863	3970	335
Croatia	HRV	1996	240	22408	2303	1542	1856	2317	2180	5556	4298	3761	7399	1272	500	391	148	11298	186	2089	1951.34181371	4067	354
Croatia	HRV	1997	235	22399	2305	1759	1828	2328	2229	5807	4472	3672	7677	1349	520	406	154	11668	191	2151	2092.25332205	4220	364
Croatia	HRV	1998	228	22331	2281	1921	1853	2305	2187	6068	4650	3483	7937	1388	531	397	161	11991	195	2087	2196.31313407	4200	373
Croatia	HRV	1999	223	22249	2262	2054	1821	2269	2138	5983	4813	3219	8208	1414	535	388	159	12313	199	2077	2331.22949983	4154	375
Croatia	HRV	2000	223	22188	2234	2050	1754	2312	2002	5658	4925	2905	8432	1373	513	372	169	12549	205	1980	2467.85229117	4002	371
Croatia	HRV	2001	231	22332	2223	2092	1742	2292	1965	5459	5036	2723	8877	1355	519	371	174	12932	208	1933	2580.99712367	4009	372
Croatia	HRV	2002	248	22673	2222	2196	1849	2301	2003	5609	5192	2714	9560	1350	540	380	179	13549	214	1928	2711.45333559	4139	387
Croatia	HRV	2003	270	23139	2230	2368	1919	2335	2113	5912	5367	2752	10367	1346	581	392	187	14291	218	1998	2843.65492059	4456	413
Croatia	HRV	2004	293	23543	2214	2466	1950	2343	2064	6028	5499	2703	11054	1392	583	380	174	14879	223	1952	2940.22673253	4464	415
Croatia	HRV	2005	312	23949	2222	2669	1964	2325	2102	6360	5668	2706	11691	1485	613	398	170	15531	232	2027	3061.03471235	4762	428
Croatia	HRV	2006	332	24388	2197	2705	1999	2319	2033	6470	5810	2630	12144	1520	610	393	169	16056	236	1977	3109.6197471	4786	431
Croatia	HRV	2007	355	25032	2168	2832	2070	2311	2104	7052	6010	2730	12697	1625	635	397	176	16748	247	2045	3255.82780084	4977	451
Croatia	HRV	2008	379	25783	2135	3144	2184	2509	2157	7627	6242	2887	13240	1779	686	404	183	17569	258	2145	3454.579117	5416	458
Croatia	HRV	2009	397	26376	2087	3188	2112	2561	2065	7481	6427	2751	13684	1868	679	389	176	18188	269	2084	3503.93014089	5522	452
Croatia	HRV	2010	408	27035	2066	3303	2232	2470	2070	8176	6632	2889	14174	1906	700	384	172	18832	280	2080	3600.13120946	5341	455
Croatia	HRV	2011	410	27582	2061	3386	2169	2494	2054	8663	6858	2923	14719	1996	707	382	176	19505	285	2074	3799.21990129	5358	448
Croatia	HRV	2012	411	28224	2067	3515	2167	2480	2043	8913	7167	2901	15409	2095	725	381	180	20293	296	2056	3966.75464954	5420	442
Croatia	HRV	2013	410	28851	2063	3526	2216	2505	1998	9256	7450	2929	16040	2158	715	364	168	20979	306	1953	4154.17289818	5274	434
Croatia	HRV	2014	407	29373	2076	3670	2229	2505	2022	9711	7724	2941	16713	2231	733	368	174	21662	316	1995	4359.02615672	5422	439
Croatia	HRV	2015	405	29726	2089	3799	2238	2343	2125	10595	7925	2967	17277	2283	781	378	183	22189	327	2061	4476.06495701	5583	457
Croatia	HRV	2016	397	28657	2053	3680	2119	2260	1997	9691	7872	2695	17561	2278	743	368	178	21804	336	1981	4212.38124145	5349	436
Croatia	HRV	2017	390	27615	2031	3650	2125	2249	2012	9533	7809	2635	17919	2266	745	373	183	21513	347	1985	4046.14870171	5347	437
Croatia	HRV	2018	386	27465	2031	3635	2134	2249	2008	9440	7832	2602	18217	2315	747	375	186	21604	367	1985		5313	437
Croatia	HRV	2019	383	27552	2046	3645	2153	2242	2019	9429	7883	2573	18472	2336	755	380	190	21862	378	1999		5338	439
Cuba	CUB	1990	684	22260	2905	2124	1523	425	1120	5883	2768	6885	20903	165	132	541	179	10320	197	1683	254.631082415	3613	446
Cuba	CUB	1991	686	22969	2996	2198	1602	451	1121	6217	2820	7108	21856	186	139	551	184	10608	208	1695	276.811914519	3661	449
Cuba	CUB	1992	681	23704	3105	2252	1690	488	1143	6722	2880	7497	22895	197	150	565	190	10944	211	1745	293.791747706	3749	453
Cuba	CUB	1993	669	24383	3215	2232	1729	528	1157	7119	2947	7837	23945	203	163	572	195	11278	205	1786	310.109203206	3807	456
Cuba	CUB	1994	651	24991	3325	2215	1742	576	1162	7400	3004	8019	24945	212	178	583	195	11588	215	1791	338.299226743	3856	443
Cuba	CUB	1995	630	25617	3427	2145	1776	662	1156	7915	3064	8382	25920	226	199	590	194	11914	220	1761	378.354964875	3868	425
Cuba	CUB	1996	584	26147	3546	1991	1770	776	1153	8371	3141	8609	27025	249	232	593	196	12301	222	1764	437.761998207	3901	397
Cuba	CUB	1997	503	26586	3706	1813	1778	1036	1175	9129	3262	8583	28382	340	302	612	207	12772	223	1824	605.418032145	4002	340
Cuba	CUB	1998	410	27132	3898	1815	1938	1217	1238	10174	3421	9010	29916	429	368	639	220	13367	225	1930	756.908771862	4174	317
Cuba	CUB	1999	331	27710	4104	1791	2028	1401	1298	10881	3600	9280	31538	512	430	662	237	13997	229	2037	900.621802954	4340	301
Cuba	CUB	2000	291	28388	4275	1798	2115	1562	1320	11410	3773	9614	33189	571	479	684	251	14641	234	2037	1006.10659989	4494	283
Cuba	CUB	2001	282	29357	4467	1844	2132	1659	1367	12122	3973	9956	34927	607	527	727	261	15391	242	2111	1091.87898983	4715	279
Cuba	CUB	2002	275	30466	4661	1858	2178	1677	1346	11671	4197	9853	36796	595	540	743	261	16174	258	2074	1176.20984881	4825	265
Cuba	CUB	2003	271	31917	4909	1985	2299	1744	1419	12447	4475	10281	38970	608	574	801	283	17180	279	2184	1279.64528999	5177	258
Cuba	CUB	2004	270	33314	5153	2069	2456	1808	1478	12602	4737	10136	41132	660	597	846	302	18107	289	2309	1374.61012522	5427	257
Cuba	CUB	2005	273	34632	5397	2178	2648	1867	1563	13214	4995	10339	43281	692	637	907	329	18943	302	2460	1476.14499625	5749	257
Cuba	CUB	2006	279	35682	5573	2175	2652	1905	1551	12821	5211	9925	45150	699	638	939	338	19481	305	2487	1556.64690273	5800	248
Cuba	CUB	2007	288	36868	5768	2229	2708	1964	1587	13296	5441	9797	47139	690	649	998	348	20095	309	2559	1638.42808922	6014	249
Cuba	CUB	2008	300	38066	5952	2249	2832	1997	1631	13801	5681	9706	49165	680	665	1041	362	20744	312	2620	1667.9045631	6170	253
Cuba	CUB	2009	313	39141	6170	2332	2867	2026	1665	13759	5916	9343	51262	709	674	1106	369	21392	316	2716	1747.74691779	6378	254
Cuba	CUB	2010	326	40211	6398	2421	2925	2042	1721	13894	6142	9181	53272	754	693	1161	383	22113	327	2825	1830.40963661	6510	257
Cuba	CUB	2011	339	41073	6565	2418	2943	2046	1657	13449	6298	8691	54791	776	666	1163	386	22738	335	2789	1885.94069396	6304	247
Cuba	CUB	2012	354	42141	6864	2554	3207	2108	1756	14076	6519	8720	56744	806	702	1268	416	23756	346	2956	2021.97316231	6641	253
Cuba	CUB	2013	370	43138	7131	2636	3363	2149	1802	14750	6725	8610	58621	818	721	1332	434	24824	359	3113	2098.33685262	6805	257
Cuba	CUB	2014	388	44085	7393	2668	3440	2159	1845	14887	6942	8449	60611	895	741	1390	449	25979	374	3231	2170.9954819	6971	259
Cuba	CUB	2015	406	45084	7687	2808	3684	2197	1926	15615	7200	8667	62960	936	776	1448	460	27308	388	3392	2273.50004336	7268	267
Cuba	CUB	2016	426	46180	7986	2871	3749	2218	1963	15870	7532	8553	66030	958	798	1479	485	29050	397	3461	2337.88691891	7467	270
Cuba	CUB	2017	445	47321	8280	3056	3852	2223	2067	16769	7877	8605	69080	984	860	1554	508	30788	408	3675	2379.67361224	7951	283
Cuba	CUB	2018	456	48025	8408	3156	3923	2226	2110	17426	8069	8620	71244	994	896	1586	524	31729	419	3769		8211	290
Cuba	CUB	2019	466	48482	8410	3205	3931	2218	2077	17583	8188	8572	73178	1004	899	1582	529	32298	430	3752		8223	289
Cyprus	CYP	1990	27	3054	112	52	154	141	97	358	413	151	1116	99	24	15	9	814	38	104	101.976528959	169	27
Cyprus	CYP	1991	28	3198	116	53	153	142	98	350	444	150	1202	95	24	15	9	870	39	104	104.020787558	172	27
Cyprus	CYP	1992	28	3351	119	56	165	149	101	374	476	156	1291	104	26	15	10	928	40	107	110.910006723	177	28
Cyprus	CYP	1993	29	3502	123	63	187	160	107	415	507	165	1383	125	28	16	11	988	43	115	123.402875355	185	29
Cyprus	CYP	1994	30	3645	127	70	212	172	111	460	536	178	1476	148	30	17	13	1045	44	121	135.840661779	192	30
Cyprus	CYP	1995	31	3766	130	74	228	183	114	488	561	187	1565	161	32	18	14	1097	45	124	131.175466813	199	31
Cyprus	CYP	1996	31	3860	132	76	233	186	113	485	583	186	1651	166	32	18	14	1142	46	124	124.958109795	201	30
Cyprus	CYP	1997	32	3952	136	79	247	193	115	497	606	191	1748	178	34	18	15	1192	48	126	127.619042033	209	30
Cyprus	CYP	1998	33	4049	139	84	264	200	118	514	632	193	1851	193	35	19	16	1247	49	130	143.403871775	217	31
Cyprus	CYP	1999	33	4161	142	90	275	205	121	539	658	195	1962	205	37	20	17	1310	51	133	169.163577841	227	32
Cyprus	CYP	2000	34	4304	147	98	277	207	124	566	688	193	2097	212	40	20	18	1387	53	136	189.879917427	239	32
Cyprus	CYP	2001	36	4531	153	108	280	213	130	603	728	194	2267	219	43	21	19	1502	54	138	194.68239119	254	33
Cyprus	CYP	2002	38	4858	161	124	292	225	141	671	784	201	2488	230	47	23	22	1673	57	145	211.215991141	276	34
Cyprus	CYP	2003	41	5244	171	143	308	238	155	750	850	218	2738	237	53	25	25	1877	59	152	234.445426094	302	35
Cyprus	CYP	2004	43	5638	182	168	322	252	174	821	926	238	3013	247	60	28	28	2094	62	162	266.127147241	335	37
Cyprus	CYP	2005	46	6002	191	191	330	256	192	885	1008	250	3276	224	67	32	31	2293	65	170	313.972815274	371	39
Cyprus	CYP	2006	50	6365	200	209	341	269	211	943	1103	257	3537	234	73	35	35	2489	67	179	389.222822701	404	40
Cyprus	CYP	2007	55	6782	210	237	365	284	237	1018	1220	267	3833	233	80	38	40	2713	69	194	472.293113841	456	41
Cyprus	CYP	2008	61	7224	219	266	389	300	262	1106	1342	284	4129	237	87	40	46	2935	72	204	523.552152759	504	41
Cyprus	CYP	2009	66	7635	227	291	404	311	281	1141	1457	293	4417	251	91	42	52	3138	75	215	555.590625493	552	42
Cyprus	CYP	2010	70	7982	234	307	408	309	285	1193	1549	296	4649	245	93	42	54	3292	78	218	582.56497592	568	42
Cyprus	CYP	2011	73	8261	238	316	392	317	286	1227	1619	295	4833	223	94	42	55	3414	83	220	618.503954549	580	41
Cyprus	CYP	2012	77	8514	244	333	391	328	293	1259	1694	292	5031	217	98	42	59	3542	87	223	649.622492325	599	40
Cyprus	CYP	2013	80	8765	250	356	397	346	313	1324	1773	300	5241	231	103	44	63	3676	92	232	683.465860837	632	41
Cyprus	CYP	2014	84	9020	257	379	405	366	332	1432	1854	320	5462	235	110	46	68	3813	100	241	708.076970259	664	43
Cyprus	CYP	2015	87	9277	265	394	417	366	348	1491	1932	327	5702	258	115	48	73	3949	105	250	724.532436746	684	44
Cyprus	CYP	2016	90	9543	272	406	412	370	353	1514	1976	318	5887	275	118	49	75	4054	111	257	730.618326013	698	43
Cyprus	CYP	2017	92	9809	280	414	426	377	359	1551	2013	318	6074	289	120	50	76	4161	117	264	743.367642807	710	45
Cyprus	CYP	2018	95	10051	289	425	438	387	368	1568	2078	329	6334	292	124	52	78	4301	122	272		723	46
Cyprus	CYP	2019	97	10309	297	436	452	395	377	1596	2145	336	6617	293	128	54	79	4452	124	281		738	48
Czechia	CZE	1990	601	41637	2674	5812	4501	4080	3436	10034	9200	6233	13667	3716	1227	566	196	26895	1040	1968	2175.2212349	7540	1224
Czechia	CZE	1991	598	43506	2697	6128	4673	4137	3314	10240	9695	6312	14467	3837	1209	572	197	28287	1102	1936	2250.7483307	7270	1216
Czechia	CZE	1992	596	45213	2742	6571	4707	4180	3276	10251	10205	6217	15376	3916	1204	599	203	29672	1178	1969	2338.43185613	7326	1210
Czechia	CZE	1993	595	46814	2785	7145	4870	4319	3245	10688	10695	6184	16370	4124	1210	612	206	30997	1270	1981	2506.84361809	7260	1209
Czechia	CZE	1994	595	48134	2847	8261	4980	4567	3340	11308	11173	6128	17533	4595	1263	653	222	32273	1374	2119	2784.77450294	7569	1221
Czechia	CZE	1995	597	49172	2895	9042	5208	4966	3451	12392	11560	6415	18719	4747	1321	688	233	33243	1488	2224	2955.41064835	7819	1254
Czechia	CZE	1996	598	49621	2945	9454	5045	4950	3388	12140	11880	6031	19964	4787	1315	713	238	33779	1585	2270	2977.94570217	7873	1227
Czechia	CZE	1997	598	50293	3000	9958	5309	5044	3437	12930	12222	6161	21296	4779	1351	750	245	34478	1672	2366	3050.26153722	7990	1248
Czechia	CZE	1998	597	50749	3043	10210	5253	5030	3339	13031	12532	5811	22669	4692	1325	758	244	34924	1781	2364	3109.72172499	7808	1236
Czechia	CZE	1999	597	51314	3092	10563	5383	5008	3361	13408	12848	5716	24111	4619	1323	778	246	35471	1861	2440	3192.80384803	7801	1252
Czechia	CZE	2000	602	51944	3132	10961	5610	5114	3408	14023	13141	5732	25532	4528	1344	801	242	35958	1930	2476	3271.94472421	7734	1293
Czechia	CZE	2001	614	52765	3173	10558	5539	4829	3451	14433	13394	5462	27125	4374	1278	830	240	36315	1991	2302	3274.81905146	7099	1323
Czechia	CZE	2002	630	54051	3189	12022	5598	5138	3342	13930	13870	5593	28773	4571	1409	838	252	37640	2052	2508	3314.99491854	7804	1295
Czechia	CZE	2003	647	55616	3224	13488	5847	5305	3418	14443	14327	5751	30606	4693	1529	875	263	38976	2100	2665	3334.31293145	8333	1320
Czechia	CZE	2004	663	56762	3226	13918	5730	5204	3297	13996	14703	5482	32280	4669	1542	879	263	39838	2158	2668	3315.33518856	8478	1286
Czechia	CZE	2005	675	57822	3237	14320	5954	5188	3290	14465	15050	5588	33803	4765	1608	901	263	40609	2242	2739	3299.96901862	8665	1296
Czechia	CZE	2006	683	58390	3246	14306	5962	5075	3215	14354	15428	5455	35380	4837	1636	917	264	41085	2315	2744	3311.53319793	8687	1264
Czechia	CZE	2007	687	58860	3272	14659	6059	5001	3238	14354	15912	5335	37224	5272	1696	959	272	41647	2407	2855	3344.44001849	9005	1254
Czechia	CZE	2008	685	59271	3297	14961	6284	5026	3311	14868	16423	5400	39027	5552	1768	1005	282	42175	2504	2953	3411.19099014	9278	1262
Czechia	CZE	2009	681	59408	3313	15026	6189	4993	3321	14910	16873	5292	40563	5786	1813	1033	283	42473	2596	2993	3471.37826732	9398	1252
Czechia	CZE	2010	675	59448	3330	15150	6051	4956	3342	14985	17253	5242	41709	5990	1880	1077	280	42707	2693	3075	3502.73656419	9555	1247
Czechia	CZE	2011	664	59273	3337	15041	5828	4965	3261	15295	17560	5194	42409	6205	1898	1096	281	42665	2852	3106	3502.96672261	9487	1231
Czechia	CZE	2012	643	58808	3333	14857	5720	4975	3205	15495	17832	5164	42825	6268	1884	1109	276	42272	3013	3125	3473.28427282	9377	1213
Czechia	CZE	2013	621	58228	3323	14760	5654	4982	3159	15562	18082	5076	43080	6175	1889	1118	275	41764	3145	3150	3431.7899858	9279	1205
Czechia	CZE	2014	604	57648	3310	14556	5371	4948	3073	15139	18312	4844	43296	6276	1858	1112	269	41304	3329	3125	3410.33016673	9089	1179
Czechia	CZE	2015	601	57535	3311	14690	5324	4803	3085	15341	18612	4895	43809	6198	1885	1125	273	41417	3454	3190	3409.85359103	9105	1180
Czechia	CZE	2016	614	57853	3300	14700	5374	4779	3068	15719	18953	4966	44654	6364	1900	1126	276	41871	3477	3196	3496.37923196	9102	1184
Czechia	CZE	2017	630	58224	3297	14946	5343	4751	3074	15683	19318	4788	45619	6264	1921	1139	276	42535	3498	3168	3385.9834309	9204	1178
Czechia	CZE	2018	645	58711	3311	15400	5465	4816	3167	15986	19640	4736	46691	6343	1964	1148	281	43615	3318	3167		9367	1208
Czechia	CZE	2019	662	59269	3328	15654	5512	4868	3192	16105	19889	4680	47821	6352	1980	1146	284	44940	2868	3136		9368	1217
Democratic Republic of Congo	COD	1990	539	13635	1065	691	594	757	2224	947	1430	14699	3886	49	243	2331	294	2916	0	1030	1877.57855527	2310	174
Democratic Republic of Congo	COD	1991	553	14001	1081	712	622	793	2274	981	1449	15320	3988	51	253	2401	302	2960	0	1064	1940.64503385	2362	179
Democratic Republic of Congo	COD	1992	566	14352	1094	724	633	812	2303	994	1465	15594	4083	52	260	2447	307	2993	0	1081	1994.77930919	2391	182
Democratic Republic of Congo	COD	1993	579	14700	1105	725	633	821	2307	991	1476	15662	4171	52	263	2469	308	3014	0	1083	2032.97575129	2390	183
Democratic Republic of Congo	COD	1994	592	15061	1119	722	632	823	2340	987	1488	15736	4259	52	267	2511	311	3035	0	1090	2055.00582672	2412	185
Democratic Republic of Congo	COD	1995	604	15444	1132	724	649	845	2397	999	1500	16206	4349	53	274	2575	320	3056	0	1116	2082.48439169	2459	189
Democratic Republic of Congo	COD	1996	617	15915	1151	725	680	872	2485	1042	1515	17079	4444	53	282	2668	330	3085	0	1150	2084.18381394	2522	195
Democratic Republic of Congo	COD	1997	629	16286	1160	714	670	871	2455	1013	1516	16648	4520	53	279	2650	327	3075	0	1147	2091.98493148	2503	192
Democratic Republic of Congo	COD	1998	643	16747	1173	714	694	898	2502	1036	1525	17180	4606	53	282	2705	334	3081	0	1174	2123.13313164	2534	195
Democratic Republic of Congo	COD	1999	656	17232	1187	713	721	933	2534	1056	1535	17812	4696	53	284	2750	341	3093	0	1200	2142.50466416	2562	197
Democratic Republic of Congo	COD	2000	669	17710	1196	715	741	958	2561	1073	1546	18428	4781	54	284	2765	347	3112	0	1215	2206.0365469	2572	200
Democratic Republic of Congo	COD	2001	685	18273	1212	719	764	981	2584	1103	1569	19120	4903	54	284	2770	354	3151	0	1229	2241.58048378	2584	205
Democratic Republic of Congo	COD	2002	700	18884	1222	724	790	1008	2578	1134	1595	19679	5059	56	283	2753	356	3189	0	1238	2241.7909076	2577	208
Democratic Republic of Congo	COD	2003	716	19582	1241	752	846	1053	2658	1202	1631	20818	5247	60	289	2815	368	3252	0	1289	2290.87809278	2652	216
Democratic Republic of Congo	COD	2004	732	20270	1257	766	884	1084	2670	1251	1664	21467	5422	63	292	2824	372	3311	0	1313	2295.12048072	2672	220
Democratic Republic of Congo	COD	2005	747	20949	1277	787	917	1118	2678	1288	1690	22004	5560	66	295	2830	377	3376	0	1338	2343.92933784	2654	223
Democratic Republic of Congo	COD	2006	762	21634	1310	799	937	1150	2722	1315	1723	22462	5710	67	299	2868	386	3466	0	1364	2414.01918971	2676	229
Democratic Republic of Congo	COD	2007	774	22331	1346	808	951	1178	2764	1339	1751	22725	5857	68	305	2908	396	3562	0	1391	2482.98237945	2692	234
Democratic Republic of Congo	COD	2008	785	23101	1388	827	981	1220	2838	1383	1791	23216	6030	71	317	2983	409	3679	0	1443	2568.30358333	2783	240
Democratic Republic of Congo	COD	2009	798	23928	1431	852	1012	1271	2898	1427	1836	23678	6216	74	329	3046	423	3803	0	1495	2697.98095906	2872	246
Democratic Republic of Congo	COD	2010	814	24847	1474	884	1062	1335	2955	1490	1889	24332	6397	79	345	3119	436	3940	0	1563	2814.43821276	2974	252
Democratic Republic of Congo	COD	2011	835	26035	1525	934	1126	1418	3041	1580	1971	25184	6706	85	366	3228	453	4134	0	1652	2919.54866815	3123	262
Democratic Republic of Congo	COD	2012	858	27535	1577	994	1190	1514	3116	1676	2074	26000	7081	92	390	3341	470	4379	0	1744	3025.32601544	3278	271
Democratic Republic of Congo	COD	2013	881	29279	1628	1065	1255	1626	3168	1768	2193	26752	7508	100	418	3442	487	4666	0	1838	3110.37765914	3429	279
Democratic Republic of Congo	COD	2014	906	31184	1682	1127	1312	1750	3216	1845	2323	27427	7971	105	447	3543	505	4971	0	1924	3204.02336984	3579	287
Democratic Republic of Congo	COD	2015	928	33135	1736	1174	1367	1870	3241	1926	2453	27960	8426	109	475	3625	517	5270	0	1998	3308.66506678	3704	294
Democratic Republic of Congo	COD	2016	940	35316	1795	1211	1444	2009	3293	2035	2597	28836	8975	114	505	3729	531	5587	0	2091	3327.03201442	3853	303
Democratic Republic of Congo	COD	2017	952	37693	1861	1258	1547	2172	3373	2176	2764	30005	9609	120	540	3861	548	5933	0	2203	3351.37672476	4027	314
Democratic Republic of Congo	COD	2018	978	40215	1945	1348	1677	2360	3487	2353	2964	31566	10384	133	582	4042	571	6329	0	2355		4266	329
Democratic Republic of Congo	COD	2019	1010	42883	2039	1391	1780	2504	3583	2504	3189	32843	11263	140	618	4196	589	6755	0	2480		4472	342
Denmark	DNK	1990	300	36254	1915	1061	733	1598	1428	4849	6268	3338	11208	1789	458	582	128	14119	779	878	4360.40400738	4794	234
Denmark	DNK	1991	307	36711	1911	1127	749	1635	1366	4784	6919	3192	11143	1925	460	593	132	14632	787	936	4457.48583992	4738	236
Denmark	DNK	1992	313	37209	1909	1231	799	1714	1340	4917	7538	3183	11123	2081	479	612	140	15199	809	1037	4606.9114219	4775	244
Denmark	DNK	1993	319	37641	1907	1374	866	1833	1324	5098	8100	3097	11119	2266	511	629	151	15768	817	1202	4769.44679523	4857	255
Denmark	DNK	1994	324	37965	1897	1649	971	2050	1287	5248	8625	2959	11129	2573	571	647	166	16332	821	1569	4948.66546505	4901	273
Denmark	DNK	1995	327	38319	1884	1799	1034	2252	1238	5328	8946	2906	11148	2754	603	651	175	16774	828	1764	5059.57687362	4889	281
Denmark	DNK	1996	331	38540	1863	1958	1102	2323	1210	5165	9171	2735	11387	2921	626	668	186	17183	841	1995	5284.93758802	4912	288
Denmark	DNK	1997	334	38798	1828	2084	1194	2385	1171	5273	9344	2702	11876	3043	652	676	189	17587	852	2145	5451.43727591	4933	291
Denmark	DNK	1998	338	38935	1791	2189	1217	2383	1128	5192	9500	2497	12610	3144	664	679	190	17921	888	2270	5672.27484127	4909	289
Denmark	DNK	1999	343	39426	1776	2381	1343	2460	1191	5642	9696	2583	13568	3312	726	728	210	18486	899	2572	5953.49521365	5275	310
Denmark	DNK	2000	349	39690	1748	2371	1281	2427	1115	5340	9772	2295	14515	3256	708	717	205	18755	922	2477	5814.13339466	5191	304
Denmark	DNK	2001	356	40346	1745	2447	1299	2422	1153	5483	9860	2288	15844	3227	732	743	209	19313	950	2516	5945.9283596	5417	314
Denmark	DNK	2002	365	41076	1757	2554	1379	2419	1208	5709	9927	2299	17624	3415	766	780	229	19977	964	2591	6256.83283828	5773	331
Denmark	DNK	2003	375	41753	1761	2676	1431	2379	1258	5766	9981	2221	19598	3467	789	791	240	20628	982	2665	6526.1765289	6048	338
Denmark	DNK	2004	387	42499	1768	2783	1488	2342	1278	5847	10028	2144	21585	3625	814	813	254	21304	1017	2610	6838.10692309	6336	340
Denmark	DNK	2005	401	43246	1775	2826	1474	2243	1268	5853	10099	2067	23276	3457	821	813	259	21921	1034	2539	6961.08893904	6407	336
Denmark	DNK	2006	422	44232	1804	3004	1562	2257	1332	6020	10286	2023	25053	3493	873	850	270	22804	1050	2666	7422.76377217	6872	356
Denmark	DNK	2007	454	45462	1831	3157	1670	2301	1388	6264	10478	2084	26922	3574	920	887	288	23805	1041	2755	7967.318152	7295	376
Denmark	DNK	2008	491	46635	1848	3222	1679	2311	1399	6350	10650	2089	28705	3584	931	900	295	24763	1033	2655	8376.07461479	7510	387
Denmark	DNK	2009	527	47677	1872	3370	1744	2325	1445	6470	10846	2045	30270	3542	968	950	300	25693	1031	2660	8672.19890898	7905	402
Denmark	DNK	2010	557	48362	1890	3526	1786	2238	1473	6557	11017	1994	31285	3443	1001	1010	304	26367	1043	2675	8751.44800241	8101	418
Denmark	DNK	2011	584	48274	1885	3487	1783	2200	1401	6442	11076	1898	31651	3257	967	1010	300	26598	1028	2530	8846.37619716	7913	415
Denmark	DNK	2012	611	47563	1865	3543	1800	2199	1384	6513	11083	1900	31710	3052	964	1033	300	26735	1019	2498	8927.95933383	7890	418
Denmark	DNK	2013	637	46510	1845	3633	1776	2163	1390	6495	11073	1868	31658	2834	956	1040	312	26830	1002	2517	9078.2610123	7879	418
Denmark	DNK	2014	659	45602	1824	3702	1803	2122	1396	6479	11092	1849	31640	2952	939	1032	321	26964	997	2482	9275.04036529	7763	420
Denmark	DNK	2015	675	45358	1820	3689	1776	2085	1402	6674	11240	1862	31962	2972	935	1023	322	27325	990	2454	9511.75715555	7538	425
Denmark	DNK	2016	680	45886	1855	3785	1841	2121	1446	6958	11662	1903	32938	3056	950	1033	328	28310	1023	2516	9799.61438842	7514	434
Denmark	DNK	2017	679	46427	1890	3838	1874	2148	1471	7148	12124	1921	33887	3125	960	1034	331	29328	1062	2548	9946.23979775	7424	440
Denmark	DNK	2018	674	46653	1909	3872	1880	2162	1481	7229	12435	1916	34462	3198	965	1028	333	29900	1084	2563		7323	443
Denmark	DNK	2019	663	46716	1917	3900	1880	2176	1487	7284	12659	1906	34823	3268	968	1021	335	30213	1132	2574		7223	446
Djibouti	DJI	1990	6	107	12	9	15	13	19	11	10	157	52	1	3	29	9	39	0	15	28.7727438314	13	1
Djibouti	DJI	1991	6	110	13	9	14	13	19	12	11	156	54	1	3	30	9	40	0	15	30.4526637718	14	2
Djibouti	DJI	1992	6	114	13	9	14	13	20	12	11	159	57	1	3	32	9	42	0	15	32.1286002877	14	2
Djibouti	DJI	1993	7	120	14	10	16	15	21	12	12	170	60	1	3	34	10	44	0	17	34.2268773242	15	2
Djibouti	DJI	1994	7	125	15	10	15	15	22	12	12	167	63	1	3	35	10	46	0	17	36.2098001558	16	2
Djibouti	DJI	1995	8	131	16	11	17	16	24	13	13	183	66	1	4	38	11	48	0	18	38.5284086227	17	2
Djibouti	DJI	1996	8	138	16	11	18	18	25	14	13	192	70	1	4	40	12	51	0	19	40.3603737099	18	2
Djibouti	DJI	1997	8	146	17	12	18	18	26	15	14	198	75	1	4	42	12	54	0	20	42.287666434	19	2
Djibouti	DJI	1998	9	155	18	13	20	20	28	16	15	216	80	1	5	45	13	57	0	22	43.644985582	20	2
Djibouti	DJI	1999	9	164	19	14	22	22	29	17	16	226	86	1	5	48	14	60	0	23	44.8366916541	21	2
Djibouti	DJI	2000	10	173	20	14	23	23	30	17	16	233	92	1	5	49	14	63	0	24	46.0879779389	22	2
Djibouti	DJI	2001	10	185	21	15	24	24	31	18	17	241	99	1	5	51	14	67	0	25	46.6355340614	23	3
Djibouti	DJI	2002	11	200	22	16	27	26	32	19	19	254	109	1	6	53	15	73	0	27	47.5845141455	24	3
Djibouti	DJI	2003	12	216	23	18	28	27	32	20	20	258	119	1	6	54	15	78	0	28	49.459890001	25	3
Djibouti	DJI	2004	12	234	24	21	33	31	35	23	22	288	132	2	7	58	17	85	0	31	50.9432416329	28	3
Djibouti	DJI	2005	13	251	25	23	37	34	36	25	24	305	143	2	8	60	17	91	0	34	51.2739743987	29	3
Djibouti	DJI	2006	13	269	26	25	39	36	37	27	25	313	155	2	8	61	18	97	0	35	52.4240956981	31	3
Djibouti	DJI	2007	14	288	27	27	43	40	39	29	27	336	169	2	9	64	19	104	0	38	53.2085115317	33	4
Djibouti	DJI	2008	14	310	29	28	47	43	40	31	29	356	183	3	9	67	19	111	0	40	53.6392649322	35	4
Djibouti	DJI	2009	15	332	30	30	50	46	42	33	31	369	199	3	10	68	20	118	0	42	54.5729459129	36	4
Djibouti	DJI	2010	15	356	31	33	56	51	44	37	34	400	214	4	10	72	21	126	0	46	55.4602033668	39	4
Djibouti	DJI	2011	16	381	33	34	61	55	46	39	36	425	231	4	11	75	22	135	0	49	56.4466667027	41	5
Djibouti	DJI	2012	16	408	34	37	65	60	47	42	38	450	250	5	12	78	23	143	0	51	57.7644650802	44	5
Djibouti	DJI	2013	17	437	35	39	70	65	49	46	41	473	269	5	12	81	24	152	0	54	59.1078049905	46	5
Djibouti	DJI	2014	18	468	37	40	71	67	49	48	44	476	291	5	13	83	24	162	0	56	59.7196189902	48	5
Djibouti	DJI	2015	18	502	38	43	78	73	52	52	47	508	313	6	14	86	25	173	0	59	61.0448988905	51	5
Djibouti	DJI	2016	19	543	40	46	83	79	53	56	51	530	339	6	15	90	26	185	0	63	63.7079462779	53	6
Djibouti	DJI	2017	20	591	42	49	91	87	56	62	55	571	370	7	16	95	27	200	0	67	65.1487163326	57	6
Djibouti	DJI	2018	21	642	44	53	101	97	59	69	60	619	406	8	17	100	28	217	0	73		61	7
Djibouti	DJI	2019	22	698	47	57	109	103	61	75	66	652	449	9	19	105	30	235	0	78		65	7
Dominica	DMA	1990	6	161	8	11	7	2	24	18	11	61	270	0	1	5	1	39	0	10	0.965410003493	11	4
Dominica	DMA	1991	6	163	8	10	7	2	24	18	11	61	284	0	1	5	1	40	0	10	1.00344130304	11	4
Dominica	DMA	1992	6	164	8	10	6	3	23	17	11	62	297	0	1	5	1	41	0	10	1.04432830831	11	4
Dominica	DMA	1993	5	166	8	10	7	3	23	17	12	63	310	0	1	5	1	42	0	10	1.10074903169	11	4
Dominica	DMA	1994	5	168	9	10	7	3	23	18	12	65	322	0	1	5	1	43	0	10	1.17715835195	11	4
Dominica	DMA	1995	5	169	9	10	7	3	23	20	12	66	332	0	2	5	1	43	0	10	1.27252470937	11	3
Dominica	DMA	1996	4	170	9	10	7	4	23	20	12	68	341	0	2	5	1	44	0	10	1.39692337539	11	3
Dominica	DMA	1997	4	172	9	10	7	4	23	21	12	68	349	0	2	5	1	45	0	10	1.59947880043	11	3
Dominica	DMA	1998	4	174	9	10	8	4	23	22	12	69	355	0	2	4	1	47	0	10	1.78436574038	11	3
Dominica	DMA	1999	3	176	9	10	8	5	23	23	13	70	363	1	3	4	1	48	0	10	1.94887127763	11	3
Dominica	DMA	2000	3	178	9	10	8	5	23	23	13	71	371	1	3	5	1	49	0	10	2.06943357466	12	2
Dominica	DMA	2001	3	180	9	10	8	6	23	24	13	71	377	1	3	5	1	50	0	10	2.19983686886	12	2
Dominica	DMA	2002	3	182	9	10	9	6	23	24	13	71	383	1	3	5	1	51	0	10	2.31372709436	12	2
Dominica	DMA	2003	2	185	9	10	9	6	22	24	14	70	389	1	4	5	1	52	0	10	2.38485443715	12	2
Dominica	DMA	2004	2	187	9	10	9	6	22	23	14	69	395	1	4	5	1	53	0	10	2.45556590192	12	2
Dominica	DMA	2005	2	189	9	11	9	7	21	23	14	68	401	1	4	5	1	54	0	10	2.55526698834	12	2
Dominica	DMA	2006	2	191	9	11	9	7	21	23	14	68	406	1	4	5	1	55	0	10	2.68145595427	13	2
Dominica	DMA	2007	2	194	10	11	9	7	21	23	14	65	409	1	4	5	1	55	0	10	2.78640489965	13	2
Dominica	DMA	2008	2	196	10	11	9	7	21	23	15	63	413	1	4	5	1	56	0	10	2.87798666865	13	2
Dominica	DMA	2009	2	198	10	11	9	7	20	23	15	62	418	1	4	5	1	57	0	11	3.04288030742	13	2
Dominica	DMA	2010	2	201	10	11	10	7	21	23	15	62	424	1	4	5	1	58	0	11	3.20646724754	13	2
Dominica	DMA	2011	2	204	10	12	10	7	21	24	15	63	432	1	5	5	1	59	0	11	3.3793208415	14	2
Dominica	DMA	2012	2	206	11	12	10	7	22	25	16	63	440	1	5	5	1	61	0	12	3.54663702414	14	2
Dominica	DMA	2013	3	208	11	12	10	7	22	25	16	63	447	1	5	6	1	62	0	12	3.70573803516	14	2
Dominica	DMA	2014	3	210	11	12	10	7	22	25	16	62	454	1	5	6	1	63	0	12	3.85911767167	15	2
Dominica	DMA	2015	3	212	11	12	10	7	22	24	16	61	459	1	5	6	1	63	0	12	3.94077176061	15	2
Dominica	DMA	2016	3	213	11	13	10	7	22	24	17	60	465	1	5	6	1	64	0	12	3.89689612047	15	2
Dominica	DMA	2017	3	215	12	13	10	7	22	25	17	61	473	1	5	6	1	65	0	12	3.90865890247	15	2
Dominica	DMA	2018	3	217	12	13	10	7	22	25	17	61	483	1	5	6	2	65	0	12		15	2
Dominica	DMA	2019	3	220	12	13	10	8	22	26	17	61	496	1	5	6	2	66	0	12		16	2
Dominican Republic	DOM	1990	173	3362	320	521	319	134	362	892	153	2191	3192	8	40	89	39	1082	13	320	210.064992283	433	93
Dominican Republic	DOM	1991	172	3594	328	528	336	144	369	949	163	2324	3537	8	42	90	40	1151	13	331	216.321930094	442	93
Dominican Republic	DOM	1992	171	3832	337	530	356	154	377	1016	174	2481	3901	9	44	91	42	1224	14	342	224.693415488	449	93
Dominican Republic	DOM	1993	171	4093	348	555	399	169	401	1167	186	2789	4323	11	47	96	46	1311	16	367	240.938965773	472	96
Dominican Republic	DOM	1994	171	4348	360	577	430	181	419	1250	198	2919	4822	14	51	100	49	1402	23	391	265.014582417	493	97
Dominican Republic	DOM	1995	172	4611	373	586	455	194	443	1331	211	3091	5372	17	56	104	52	1500	25	413	294.056422194	517	98
Dominican Republic	DOM	1996	174	4884	388	588	481	209	479	1439	225	3331	6018	19	62	111	57	1610	28	437	323.031126925	550	100
Dominican Republic	DOM	1997	175	5146	405	589	505	224	519	1536	239	3541	6694	20	69	118	61	1727	30	462	351.892214721	585	103
Dominican Republic	DOM	1998	177	5415	422	591	531	240	556	1621	253	3745	7411	23	76	125	66	1853	32	489	367.738183127	618	106
Dominican Republic	DOM	1999	180	5711	441	605	553	255	582	1660	269	3842	8237	27	82	131	71	1988	35	514	374.206990009	645	108
Dominican Republic	DOM	2000	184	6060	456	606	564	269	585	1681	285	3909	8998	31	87	132	74	2123	37	518	387.887742356	648	108
Dominican Republic	DOM	2001	192	6565	476	622	590	286	598	1745	305	4070	9810	33	95	137	78	2294	40	529	397.878166196	669	109
Dominican Republic	DOM	2002	200	7226	503	643	628	304	625	1811	328	4271	10675	34	106	145	82	2497	42	552	407.135979231	707	113
Dominican Republic	DOM	2003	209	7953	532	662	656	320	668	1850	353	4448	11458	32	118	157	87	2720	44	577	430.306702937	755	118
Dominican Republic	DOM	2004	218	8664	563	708	709	341	724	1939	378	4679	12193	33	135	172	94	2954	47	619	448.57762282	815	127
Dominican Republic	DOM	2005	225	9262	589	779	799	370	768	2113	400	4994	12775	37	152	186	100	3167	49	666	467.925807503	869	135
Dominican Republic	DOM	2006	232	9762	613	859	903	401	812	2302	419	5344	13183	45	170	199	105	3371	52	723	479.861830791	931	141
Dominican Republic	DOM	2007	237	10228	632	908	955	420	830	2384	436	5421	13459	47	183	207	107	3562	55	758	493.181091431	971	145
Dominican Republic	DOM	2008	243	10688	649	928	975	431	835	2393	453	5345	13751	46	191	211	107	3743	68	778	492.22079108	995	148
Dominican Republic	DOM	2009	249	11148	669	960	998	440	838	2418	472	5237	14135	45	196	215	108	3931	73	797	498.747438224	1016	153
Dominican Republic	DOM	2010	256	11597	692	1006	1032	449	840	2469	493	5149	14571	47	201	220	109	4126	76	817	505.846578315	1037	159
Dominican Republic	DOM	2011	270	12069	729	1081	1088	460	857	2572	520	5229	15095	51	205	228	112	4346	80	848	528.551532717	1069	168
Dominican Republic	DOM	2012	293	12588	785	1188	1184	476	920	2773	553	5508	15617	55	217	248	117	4610	85	914	557.952014456	1144	185
Dominican Republic	DOM	2013	322	13116	849	1305	1288	492	993	3029	589	5899	16080	57	230	270	123	4889	87	984	588.220740107	1230	205
Dominican Republic	DOM	2014	351	13605	908	1373	1343	500	1036	3228	624	6175	16432	53	236	285	124	5149	94	1025	611.119343604	1287	223
Dominican Republic	DOM	2015	377	14062	959	1475	1418	511	1078	3469	658	6439	16847	53	243	301	126	5408	98	1073	635.779153845	1349	241
Dominican Republic	DOM	2016	400	14498	1002	1613	1515	524	1109	3736	692	6629	17346	59	250	315	127	5691	100	1131	653.903450146	1405	257
Dominican Republic	DOM	2017	422	14840	1036	1728	1578	533	1111	3932	725	6643	17844	65	252	320	127	5956	102	1165	660.041524827	1434	269
Dominican Republic	DOM	2018	443	15077	1067	1859	1652	544	1115	4152	757	6685	18449	71	254	325	126	6207	108	1204		1468	280
Dominican Republic	DOM	2019	464	15281	1095	1983	1718	553	1123	4370	791	6719	19147	77	257	331	126	6456	115	1242		1505	292
East Asia		1990																			149973.331817
East Asia		1991																			155131.806312
East Asia		1992																			160351.538825
East Asia		1993																			164801.896784
East Asia		1994																			169154.366997
East Asia		1995																			175938.460538
East Asia		1996																			182140.435386
East Asia		1997																			186986.333583
East Asia		1998																			189981.930009
East Asia		1999																			193493.96602
East Asia		2000																			196356.112327
East Asia		2001																			199766.957979
East Asia		2002																			205155.190692
East Asia		2003																			208170.514175
East Asia		2004																			222788.116109
East Asia		2005																			236513.625305
East Asia		2006																			251188.340333
East Asia		2007																			273598.756461
East Asia		2008																			305904.910871
East Asia		2009																			341730.564436
East Asia		2010																			373952.69598
East Asia		2011																			399158.366539
East Asia		2012																			433203.906436
East Asia		2013																			477664.103632
East Asia		2014																			529461.924782
East Asia		2015																			575682.020131
East Asia		2016																			612155.835587
East Asia		2017																			630960.130679
East Asia & Pacific (WB)		1990	338085	1710624	143301	107410	181823	126065	863932	251086	220649	412194	371747	50751	45579	302243	151996	1088000	50600	102170		457428	43309
East Asia & Pacific (WB)		1991	361675	1766804	147345	113666	191431	132947	882155	260341	230558	418125	397497	53337	47655	313380	159146	1145238	52989	106854		475216	44577
East Asia & Pacific (WB)		1992	383425	1828650	151141	118086	200107	139366	897923	268089	241142	422807	425250	55660	49461	322056	162922	1205873	55219	110935		492901	45790
East Asia & Pacific (WB)		1993	402791	1897602	155129	122408	210401	146273	913771	278213	252217	432810	454446	58115	51409	332611	169286	1267483	57357	115632		513351	47056
East Asia & Pacific (WB)		1994	420114	1974986	159056	125212	223518	153948	915797	288249	263538	450905	484303	60305	52770	339059	175233	1327220	59316	120209		530407	47907
East Asia & Pacific (WB)		1995	434039	2060710	163033	131069	238463	164019	932004	301938	275240	472941	515185	64545	54897	348626	184288	1388090	61095	125990		553888	49085
East Asia & Pacific (WB)		1996	445386	2161246	167381	138661	254232	173063	942650	324005	288234	494765	548902	68933	57077	359880	194310	1452528	62816	132021		579016	50116
East Asia & Pacific (WB)		1997	453589	2274938	171892	146408	268121	180958	956858	343228	303002	510438	586757	73390	59398	372208	207140	1526270	64074	136043		603588	51173
East Asia & Pacific (WB)		1998	458659	2399008	176919	156251	285384	189806	990389	367453	319431	532575	629514	79275	62601	388486	222541	1609520	65340	141928		635364	53051
East Asia & Pacific (WB)		1999	461349	2526652	182203	166996	300084	197921	1024215	393560	336872	557587	676157	83415	66023	409648	234819	1699420	66870	147818		668714	55275
East Asia & Pacific (WB)		2000	461078	2651672	187446	179867	314140	206622	1061815	416702	354456	584565	725786	84898	69288	434683	244902	1793164	68887	153357		703481	57611
East Asia & Pacific (WB)		2001	447630	2782016	193009	196549	326278	215084	1106663	442850	373649	612007	785112	86300	72780	460022	251807	1909478	72114	157876		736174	59844
East Asia & Pacific (WB)		2002	416061	2928307	199620	213297	341415	223217	1171461	470654	395824	634474	856576	90329	77035	488595	260177	2059256	76611	162633		777474	63326
East Asia & Pacific (WB)		2003	377431	3086830	206711	234398	364527	230907	1257639	509461	420469	662334	935092	96446	82002	519779	275262	2231945	81497	173564		826234	68000
East Asia & Pacific (WB)		2004	344915	3255169	214682	258736	392420	240574	1346509	561076	446374	701381	1014073	103059	87313	549176	297620	2415117	86244	184774		881062	72591
East Asia & Pacific (WB)		2005	332401	3419592	222443	278545	417167	249151	1392451	603668	471523	727139	1085787	107828	92378	558130	317262	2587661	89963	194914		926931	76289
East Asia & Pacific (WB)		2006	336297	3597985	231205	295477	442186	257418	1400458	642730	498272	746141	1157469	112080	96463	552602	342917	2765764	93183	204801		960880	78630
East Asia & Pacific (WB)		2007	342470	3807668	242473	316217	473984	267740	1442629	693237	530133	770749	1241308	120413	101791	552429	382230	2976751	96565	216777		1016592	81583
East Asia & Pacific (WB)		2008	349949	4030357	255049	338198	505312	278512	1492294	743867	563439	794175	1327106	128267	107167	552402	425577	3197635	99748	230313		1077117	84177
East Asia & Pacific (WB)		2009	358478	4249096	268228	360521	532187	289200	1543845	783978	596892	818739	1411324	137502	112700	553700	468520	3413326	103113	243924		1137130	86677
East Asia & Pacific (WB)		2010	367284	4446932	280898	383468	557772	299362	1599290	821234	626793	846502	1484986	145252	119294	555883	509755	3602169	106546	259142		1196702	89502
East Asia & Pacific (WB)		2011	376642	4621420	293059	399802	571632	309073	1623289	835172	654076	868492	1552307	150589	125085	550719	532759	3765387	109471	273847		1241769	91899
East Asia & Pacific (WB)		2012	386966	4786158	305455	412458	574292	316829	1635376	819680	681304	878997	1620623	155280	129347	545118	552163	3920397	111608	284537		1277476	93130
East Asia & Pacific (WB)		2013	397933	4951702	317639	423106	577751	326077	1642994	797594	708455	895549	1687609	161485	133456	538837	575769	4073229	114114	293563		1317196	94440
East Asia & Pacific (WB)		2014	409735	5125396	330578	436764	585689	339559	1674916	777116	737401	920922	1762883	171001	138354	541302	616524	4235978	116348	302852		1368532	96283
East Asia & Pacific (WB)		2015	422343	5300677	342827	444300	586913	345242	1682633	756774	765595	935915	1835201	176637	141788	541460	642570	4394413	120850	307351		1409081	97491
East Asia & Pacific (WB)		2016	437433	5511580	355262	453835	593745	352305	1699061	756038	796621	955305	1915413	181534	146756	546854	663085	4578307	131262	314682		1449078	99999
East Asia & Pacific (WB)		2017	454398	5739595	368918	474635	612932	368937	1758622	780351	832085	971431	2007873	193009	152999	565043	708847	4796400	143734	323648		1512010	102366
East Asia & Pacific (WB)		2018	471914	5960927	384083	500752	636910	385544	1835259	816649	872155	979035	2110160	205068	160599	590889	752415	5062934	154504	335916		1585898	105167
East Asia & Pacific (WB)		2019	491023	6196146	400652	523850	657151	397392	1907039	849490	918577	983079	2227836	212575	168029	618219	785431	5385896	165981	347396		1658888	108150
Eastern Europe		1990																			35561.2972506
Eastern Europe		1991																			36406.4993946
Eastern Europe		1992																			37240.5114977
Eastern Europe		1993																			36902.9257517
Eastern Europe		1994																			35601.4115729
Eastern Europe		1995																			34908.991611
Eastern Europe		1996																			34510.6305169
Eastern Europe		1997																			33784.3757964
Eastern Europe		1998																			34080.1747119
Eastern Europe		1999																			35394.6756
Eastern Europe		2000																			36238.2053917
Eastern Europe		2001																			36999.499573
Eastern Europe		2002																			38360.7533516
Eastern Europe		2003																			40572.7308505
Eastern Europe		2004																			43435.461388
Eastern Europe		2005																			47615.7221431
Eastern Europe		2006																			49566.2286782
Eastern Europe		2007																			51588.7706148
Eastern Europe		2008																			55093.9273979
Eastern Europe		2009																			56802.6918774
Eastern Europe		2010																			58734.7563331
Eastern Europe		2011																			57557.9874061
Eastern Europe		2012																			59482.5286227
Eastern Europe		2013																			61940.606268
Eastern Europe		2014																			65154.7839422
Eastern Europe		2015																			71477.1357477
Eastern Europe		2016																			71956.1827272
Eastern Europe		2017																			70138.0434685
Eastern Mediterranean Region (WHO)		1990	12152	210473	31631	14069	26739	14254	25054	14280	42768	32045	45207	3962	2595	11434	7237	41794	11	33443		22246	3719
Eastern Mediterranean Region (WHO)		1991	12408	221213	32835	14634	28088	15138	25553	15002	44896	33103	47782	4262	2721	11787	7605	43565	12	34746		22931	3829
Eastern Mediterranean Region (WHO)		1992	12691	232689	34074	15266	29691	16072	26141	15781	47177	34443	50519	4545	2851	12195	8012	45499	12	36045		23721	3963
Eastern Mediterranean Region (WHO)		1993	12984	244720	35293	16089	31400	16987	26842	16610	49668	35748	53457	4976	3017	12630	8417	47603	15	37138		24572	4097
Eastern Mediterranean Region (WHO)		1994	13282	257542	36453	16649	32861	18005	27447	17359	52204	36995	56430	5216	3169	13081	8794	49763	23	38714		25331	4229
Eastern Mediterranean Region (WHO)		1995	13601	271444	37617	17452	34883	19242	28103	18418	54822	38612	59569	5772	3342	13616	9308	52079	25	41072		26229	4369
Eastern Mediterranean Region (WHO)		1996	13947	286661	38746	18418	37028	20516	28733	19571	57663	40139	63039	6441	3536	14079	9850	54682	31	42844		27001	4481
Eastern Mediterranean Region (WHO)		1997	14304	302993	39918	19153	38998	21672	29400	20648	60758	41705	66868	6810	3708	14547	10257	57621	37	44925		28074	4667
Eastern Mediterranean Region (WHO)		1998	14679	319978	41010	19789	40602	22745	29899	21566	63991	42787	70901	7142	3860	14926	10551	60686	41	46535		28969	4826
Eastern Mediterranean Region (WHO)		1999	15074	337777	42101	20593	42862	24151	30424	22738	67446	44256	75016	7494	4057	15362	10892	63881	45	49032		30022	5016
Eastern Mediterranean Region (WHO)		2000	15501	356238	43203	22114	46763	26089	31285	24561	70987	46340	79258	8577	4314	15936	11423	67174	51	52538		31226	5248
Eastern Mediterranean Region (WHO)		2001	16015	376025	44315	23767	50791	28049	32382	26522	74798	48435	83676	9725	4612	16495	12040	70661	56	54904		32235	5419
Eastern Mediterranean Region (WHO)		2002	16637	397052	45395	24691	53633	29755	33132	27798	78749	49965	88235	10284	4856	16922	12466	74353	63	56711		33121	5576
Eastern Mediterranean Region (WHO)		2003	17344	419086	46473	25630	56105	31504	33839	28871	82898	51294	92984	10749	5116	17353	12812	78282	73	58110		34100	5718
Eastern Mediterranean Region (WHO)		2004	18119	441894	47588	27049	59605	33484	34565	30287	87176	52748	97757	11980	5432	17796	13177	82432	83	59870		35138	5861
Eastern Mediterranean Region (WHO)		2005	18952	465022	48815	28922	63936	35736	35435	32092	91491	54470	102636	13785	5774	18269	13792	86852	91	61957		36328	6012
Eastern Mediterranean Region (WHO)		2006	19942	489242	50146	30786	68716	38032	36371	34027	96074	56316	107434	15584	6111	18720	14491	91686	99	64381		37623	6187
Eastern Mediterranean Region (WHO)		2007	21133	515928	51556	32375	72960	40318	37011	35565	101095	58100	112260	17088	6378	19035	15209	97041	113	66524		38800	6343
Eastern Mediterranean Region (WHO)		2008	22420	545087	53152	34585	78061	43158	37990	38077	106817	60297	117578	19018	6769	19492	15957	103086	121	69376		40338	6541
Eastern Mediterranean Region (WHO)		2009	23652	575710	54815	36738	83477	46086	39021	40763	112932	62534	123259	21159	7201	19961	16725	109488	132	72283		41853	6739
Eastern Mediterranean Region (WHO)		2010	24695	607203	56547	39046	89373	49196	40141	44080	119232	65026	129768	23031	7682	20495	17465	116055	141	75339		43471	6947
Eastern Mediterranean Region (WHO)		2011	25645	640462	58482	41656	95045	52246	41313	47178	126236	67244	138554	25209	8163	20978	18219	123262	149	77748		45026	7156
Eastern Mediterranean Region (WHO)		2012	26657	677334	60655	44389	101436	55620	42679	51116	134048	69876	149485	27182	8664	21573	19047	131359	157	80967		46799	7409
Eastern Mediterranean Region (WHO)		2013	27687	716516	63033	47151	108085	59855	44133	55320	142340	72776	161910	29339	9211	22342	19917	140034	166	86101		48817	7662
Eastern Mediterranean Region (WHO)		2014	28693	757561	65458	50182	115297	64101	45780	59808	151372	75571	175088	31290	9895	23169	20772	149204	174	90373		50745	7929
Eastern Mediterranean Region (WHO)		2015	29635	799661	67946	53564	123247	68104	47572	64242	160897	78233	188259	33562	10722	24028	21683	158669	180	93997		52907	8213
Eastern Mediterranean Region (WHO)		2016	30469	845603	70537	56613	131076	72605	49213	68753	171625	81214	201818	35820	11459	24866	22732	168763	183	98356		54899	8515
Eastern Mediterranean Region (WHO)		2017	31304	893217	73268	59698	138837	77096	50866	72818	183707	84211	216516	37665	12158	25731	23798	179501	181	102659		56910	8804
Eastern Mediterranean Region (WHO)		2018	32232	941599	76261	63484	147847	81819	52713	77791	196924	87375	233172	40322	12995	26662	25034	191177	181	107438		59270	9128
Eastern Mediterranean Region (WHO)		2019	33214	993214	79514	67067	156243	85881	54564	82561	211423	90333	252131	42701	13824	27617	26215	204032	183	112226		61646	9454
Eastern Sub-Saharan Africa		1990																			15415.476158
Eastern Sub-Saharan Africa		1991																			15889.5944732
Eastern Sub-Saharan Africa		1992																			16416.181192
Eastern Sub-Saharan Africa		1993																			16823.474362
Eastern Sub-Saharan Africa		1994																			16975.2967685
Eastern Sub-Saharan Africa		1995																			17202.3411831
Eastern Sub-Saharan Africa		1996																			17275.7921486
Eastern Sub-Saharan Africa		1997																			17348.5371163
Eastern Sub-Saharan Africa		1998																			17300.9254882
Eastern Sub-Saharan Africa		1999																			17080.8464141
Eastern Sub-Saharan Africa		2000																			17037.9669222
Eastern Sub-Saharan Africa		2001																			17294.9280639
Eastern Sub-Saharan Africa		2002																			17352.1679147
Eastern Sub-Saharan Africa		2003																			17607.7623981
Eastern Sub-Saharan Africa		2004																			17951.5908278
Eastern Sub-Saharan Africa		2005																			18281.5495555
Eastern Sub-Saharan Africa		2006																			18833.6812804
Eastern Sub-Saharan Africa		2007																			19498.7348443
Eastern Sub-Saharan Africa		2008																			20076.2598225
Eastern Sub-Saharan Africa		2009																			20679.6496404
Eastern Sub-Saharan Africa		2010																			21030.0791519
Eastern Sub-Saharan Africa		2011																			21503.1891026
Eastern Sub-Saharan Africa		2012																			21853.9267341
Eastern Sub-Saharan Africa		2013																			22262.8119091
Eastern Sub-Saharan Africa		2014																			22498.7739462
Eastern Sub-Saharan Africa		2015																			22845.4416384
Eastern Sub-Saharan Africa		2016																			23035.6288707
Eastern Sub-Saharan Africa		2017																			23731.6472472
Ecuador	ECU	1990	165	3630	237	427	578	291	1954	1334	272	4028	2758	19	71	141	29	1705	119	191	239.598466339	459	300
Ecuador	ECU	1991	171	3879	247	465	663	327	2145	1441	296	4355	3055	24	82	153	32	1851	130	210	261.052552889	508	321
Ecuador	ECU	1992	177	4132	252	493	755	366	2170	1545	318	4676	3343	32	91	152	33	1995	139	220	280.949906747	525	328
Ecuador	ECU	1993	182	4384	259	516	832	404	2185	1565	339	4813	3659	42	99	150	34	2149	152	232	307.827961506	540	327
Ecuador	ECU	1994	187	4660	266	554	949	461	2247	1607	362	5012	4019	59	113	151	35	2326	164	250	340.410724147	564	330
Ecuador	ECU	1995	192	4948	272	567	1054	521	2272	1568	383	5078	4384	81	128	147	37	2507	172	260	381.226098941	580	327
Ecuador	ECU	1996	195	5264	283	579	1207	610	2433	1555	409	5335	4861	110	155	152	39	2730	183	278	487.854506552	612	335
Ecuador	ECU	1997	196	5567	289	600	1343	700	2416	1722	432	5499	5341	162	174	152	39	2956	198	288	560.0511984	613	331
Ecuador	ECU	1998	195	5908	299	634	1540	795	2573	1943	459	5960	5909	231	200	158	41	3234	210	309	642.192860417	643	345
Ecuador	ECU	1999	196	6252	308	640	1630	850	2656	2052	486	6005	6482	270	219	161	43	3519	222	318	698.41258202	657	353
Ecuador	ECU	2000	201	6652	317	656	1773	958	2702	2239	514	6140	7062	315	241	164	43	3850	234	334	734.972224231	684	361
[truncated: 5,705 more rows]
