# Supplementary material for: Mining Google Trends data for nowcasting and forecasting colorectal cancer (CRC) prevalence
Source: PeerJ Comput Sci. 2023 Oct 4;9:e1518. doi: 10.7717/peerj-cs.1518 (PMC10588692; doi:10.7717/peerj-cs.1518)
Supplement: Supplemental Information 2 [file peerj-cs-09-1518-s002.r]

#(Install packages and) Load libraries
library(gtrendsR)
library(reshape2)
library(forecast)
library(caret)
library(feasts)
library(ggforce)
library(ggrepel)
library(dplyr)
library(TSA)
library(nonlinearTseries)

# Source GT relative search interest for "Keyword" (specifiy relevant category, 45 for Health)

trends <- gtrends(keyword = c( "colonoscopy"),time = "all", category=45)

#extract the "interest_over_time" dataframe and then the relative search interest index; next, define it as time series for modeling and forecasting
RSI <- trends$interest_over_time
x<- ts(RSI$hits, start=2004, frequency=12)  


#tests for nonlinearity
Keenan.test(x)
Tsay.test(x)
thresholdTest(x)


#Seasonality plots
ggseasonplot(x, year.labels=T, year.labels.left=TRUE) +
  ylab("RSV") +
  ggtitle("Seasonal plot for the RSV index")

ggseasonplot(x, polar=TRUE) +
  ylab("") +
  ggtitle("Polar seasonal plot")


# Split data into train and test windows

#test period starts in aprilie 2019 and spans 45 months ending in December 2022
test_x <- window(x, start=c(185, 1), end = c(229,1))
x <- window(x, end=c(184, 1))

#Train models

models <- list(
  mod_arima = auto.arima(x, ic='aicc', stepwise=T),
  mod_exp = ets(x, ic='aicc', model = "ZZZ",restrict=T,
                allow.multiplicative.trend=T),
  mod_neural = nnetar(x),
  mod_tbats = tbats(x, ic='aicc', seasonal.periods=1),
  mod_bats = bats(x, ic='aicc', seasonal.periods=1),
  mod_sts = StructTS(x),
  mod_hw=HoltWinters(x,gamma=FALSE)
)

#Test models out-of-sample and assess accuracy 
forecasts <- lapply(models, forecast::forecast, 45)
forecasts$naive <- naive(x, 45)
par(mfrow=c(1, 1))
for(f in forecasts){
  plot(f)
  lines(test_x, col='red')
}
acc <- lapply(forecasts, function(f){
  forecast::accuracy(f, test_x)[2,,drop=FALSE]
})
acc <- Reduce(rbind, acc)
row.names(acc) <- names(forecasts)
acc <- acc[order(acc[,'RMSE']),]
round(acc, 2)# NNAR is best on the test window (lowest RMSE)


#Thus, retrain NNAR over the entire series

#redefine x and fit model
x<- ts(RSI$hits) 
nnarfit <- nnetar(x)

#Forecast RSI for the next 24 months, then plot
fcast <- forecast::forecast(nnarfit,24)
plot(fcast)
plot(fcast, PI=FALSE, xaxt='n', srt=1,main="Prediction for global CRC search interest")
axis(side = 1,        # Draw x-axis
     c(0, 229, 255), labels=c("Jan 2004", "Jan 2023", "Jan 2025"))
fcast
